# Supplementary material for: The Association of the Oral Microbiota with Cognitive Functioning in Adolescence
Source: Genes (Basel). 2024 Sep 27;15(10):1263. doi: 10.3390/genes15101263 (PMC11507344; doi:10.3390/genes15101263)
Supplement: Supplementary file 1 [file genes-15-01263-s001.zip]

Archive with 1 entries (1 files):
- genes-3208664-supplementary.xlsx
