# Supplementary material for: The Association of the Oral Microbiota with Cognitive Functioning in Adolescence
Source: Genes (Basel). 2024 Sep 27;15(10):1263. doi: 10.3390/genes15101263 (PMC11507344; doi:10.3390/genes15101263)
Supplement: Supplementary file 1 [file genes-15-01263-s001.zip › genes-3208664-supplementary.xlsx]

## Sheet: Table S1
Table S1	Individual data on the participants' demographics, cognitive ability, and the oral microbiome diversity
ID		Demographics			KABC II	scales				Microbiome	alfa-diversity
	Sex	Age, yrs	Ethnicity	Sequential	Simultaneous	Learning	Planning	MPI	Species n	Species H	Families n	Families H
JJLD001	M	15	Hispanic	80	82	81	97	81	264	4.66	58	4.2579
JJLD004	M	14	African American	103	105	84	89	93	252	8.21	56	4.1353
JJLD005	M	17	African American	80	82	92	97	84	230	6.02	57	3.8555
JJLD006	M	13	African American	106	108	105	115	110	260	10.5	61	4.3443
JJLD008	M	14	African American	85	64	78	75	71	230	11.32	57	4.241
JJLD009	M	16	Hispanic	68	93	94	92	84	318	12.79	65	4.1658
JJLD012	M	16	Hispanic	68	100	89	105	88	213	6.35	50	4.0709
JJLD014	M	13	Hispanic	85	109	103	105	100	264	9.3	57	4.099
JJLD016	M	13	Hispanic	91	97	94	96	93	264	9.65	63	4.2521
JJLD018	M	16	African American	85	94	94	82	86	246	10.89	60	4.4414
JJLD023	M	14	Hispanic	88	75	81	69	74	291	7.06	64	3.3293
JJLD026	M	16	African American	77	94	78	75	77	253	7.13	60	4.0495
JJLD027	M	15	Hispanic	68	72	89	69	70	260	7.56	59	4.0252
JJLD028	M	16	Hispanic	88	80	75	72	74	285	9.98	61	4.4217
JJLD029	M	15	African American	91	89	81	92	84	289	9.85	65	4.0647
JJLD031	M	17	African American	85	86	84	75	78	295	9.9	67	4.2579
JJLD032	M	16	African American	88	75	86	93	82	208	9.22	52	4.0473
JJLD033	M	16	African American	71	69	81	77	70	284	9.96	59	4.2832
JJLD035	M	16	Hispanic	63	75	61	57	60	302	10.72	64	4.5344
JJLD037	M	16	African American	106	83	108	90	96	176	6.24	45	3.5923
JJLD039	M	16	Hispanic	71	78	78	88	74	282	7.38	65	3.784
JJLD041	M	14	African American	97	86	103	80	89	217	10.9	54	3.9813
JJLD042	M	13	African American	85	106	97	85	91	216	7	59	3.5462
JJLD044	M	13	African American	94	92	84	80	84	236	7.42	58	3.9931
JJLD046	M	14	African American	83	97	92	93	89	269	6.82	63	3.4727
JJLD047	M	17	Hispanic	74	97	92	99	88	254	8.29	60	3.7804
JJLD052	M	15	African American	85	103	86	96	90	289	8.59	64	4.1647
JJLD053	M	16	African American	74	86	92	82	80	236	8.4	59	4.0971
JJLD054	M	15	Hispanic	69	81	87	80	106	261	9.79	59	4.1432
JJLD055	M	14	Hispanic	63	75	81	77	69	293	8.64	64	3.619
JJLD057	M	15	Hispanic	77	75	84	90	77	259	6.76	58	3.9549
JJLD060	M	16	African American	83	97	100	93	91	181	6.22	48	3.3338
JJLD061	M	12	Hispanic	91	85	75	82	78	233	8.65	53	4.0495
JJLD062	M	18	Hispanic	83	89	97	77	83	232	8.95	54	3.7415
JJLD064	M	15	African American	80	92	89	85	83	298	9.07	64	4.1411
JJLD068	M	13	Hispanic	88	109	89	99	95	254	10.18	59	3.9273
JJLD071	M	16	Hispanic	83	100	70	90	82	290	11.35	63	3.9719
JJLD072	M	14	Hispanic	68	97	61	80	72	307	10.18	65	3.3787
JJLD074	M	15	African American	88	100	70	93	84	230	10.09	58	3.9743
JJLD075	M	16	Hispanic	100	94	100	96	96	222	11.15	52	3.8533
JJLD078	M	15	Hispanic	85	103	84	93	89	249	11.12	61	3.6586
JJLD080	M	17	Hispanic	109	94	97	111	103	315	10.9	69	3.8566
JJLD081	M	16	Hispanic	83	103	92	90	89	266	10.2	64	4.2972
JJLD085	M	15	Hispanic	71	97	92	88	84	324	10.88	66	4.1449
JJLD087	M	16	Hispanic	84	82	92	83	97	293	8.94	61	3.7981
JJLD097	M	17	Hispanic	97	66	92	77	79	327	10.71	72	4.3952
JJLD110	M	14	African American	68	94	92	72	77	219	7.63	58	3.7814
JJLD113	M	15	African American	71	66	67	75	65	200	7.85	54	3.5878
JJLD115	M	16	African American	66	100	88	93	84	269	8.74	62	4.1323
JJLD116	M	14	Hispanic	88	118	105	82	97	254	6.24	58	3.6977
JJLD117	M	15	Hispanic	74	89	92	75	78	200	7.62	52	3.2943
Min		12		63	64	61	57	60	176	4.66	45	3.29
Max		18		109	118	108	115	110	327	12.79	72	4.53
Mean		15.14		82.51	89.86	87.41	86.39	84.27	258.02	8.9	59.5294	3.96119
SD		1.37		11.51	12.62	10.71	11.37	10.43	36.69	1.79	5.33049	0.307918

## Sheet: Table S2
Table S2. Relative abundance of 470 microbial species identified in the salivary specimens from 51 individuals; 192 most common taxa detected in at least 75% of samples are marked in bold.
Species	Min	Max	Mean	SD	Median	JJLD001	JJLD004	JJLD005	JJLD006	JJLD008	JJLD009	JJLD012	JJLD014	JJLD016	JJLD018	JJLD023	JJLD026	JJLD027	JJLD028	JJLD029	JJLD031	JJLD032	JJLD033	JJLD035	JJLD037	JJLD039	JJLD041	JJLD042	JJLD044	JJLD046	JJLD047	JJLD052	JJLD053	JJLD054	JJLD055	JJLD057	JJLD060	JJLD061	JJLD062	JJLD064	JJLD068	JJLD071	JJLD072	JJLD074	JJLD075	JJLD078	JJLD080	JJLD081	JJLD085
Haemophilus_parainfluenzae	0	0.51	0.0432055	0.0721164	0.0272631	0.0410428	0.0081109	0.072385	0.0285542	0.0259147	0.0180541	0.0347967	0.0302878	0.0407581	0.0208805	0.0312082	0.0244139	0.0082941	0.0243554	0.0118397	0.0208684	0.0193767	0.0618535	0.133585	0.087444	0.0416097	0.0118321	0.0579886	0.0175454	0.0104114	0.0155848	0.0308451	0.0387795	0.0144334	0.0532961	0.0094497	0.0280619	0.0207528	0.0167636	0.0253716	0.0057987	0.0374586	0.0676693	0.0127708	0.0130087	0.0539496	0.0571875	0.116194	0.0272631
Fusobacterium_pseudoperiodonticum	0	0.51	0.0379249	0.0705283	0.0224833	0.0115412	0.0131612	0.0411502	0.0617886	0.023678	0.0187206	0.0232693	0.0428448	0.0173899	0.0294257	0.0192907	0.0346861	0.0260065	0.03581	0.0215073	0.0595844	0.0390742	0.0299786	0.0411058	0.0394863	0.0153548	0.0169911	0.0329691	0.0141976	0.0210688	0.0163998	0.0301387	0.0884441	0.0224833	0.0151961	0.0470278	0.0183497	0.0218824	0.0946832	0.0123475	0.0177124	0.0077715	0.0124268	0.0173208	0.0083276	0.0312496	0.0309974	0.0118516	0.0513809
Rothia_mucilaginosa	0	0.51	0.0932577	0.102747	0.0596324	0.069564	0.0227169	0.142561	0.0299307	0.128177	0.087509	0.275514	0.227943	0.206229	0.0919278	0.0332351	0.0192754	0.0211052	0.0034889	0.0737326	0.232345	0.271512	0.0054565	0.0252456	0.09599	0.318042	0.304308	0.116708	0.0553842	0.0323892	0.0983108	0.0772108	0.002555	0.0611436	0.0065695	0.165136	0.0270454	0.0583197	0.0109992	0.04901	0.0581615	0.0308983	0.0462948	0.0855679	0.0266922	0.161374	0.0349873	0.103211	0.100229
Veillonella_rogosae	0	0.51	0.0383394	0.0716885	0.02413	0.0086937	0.0393803	0.0416925	0.107983	0.0506816	0.0205636	0.0255176	0.0426039	0.028594	0.0436146	0.0261931	0.02413	0.0028302	0.0677165	0.0679584	0.0316295	0.0443175	0.0295035	0.0096902	0.0420092	0.0754995	0.0438037	0.0379596	0.0146698	0.009966	0.0411799	0.0185987	0.0055572	0.0372381	0.0025622	0.0219297	0.0106719	0.0990833	0.0076881	0.0136285	0.0094596	0.0085355	0.014583	0.0213223	0.0088808	0.0071168	0.0452885	0.0426626	0.006887
Neisseria_subflava	0	0.51	0.0420447	0.0733509	0.0238303	0.0185996	0.0329202	0.0333795	0.0314477	0.0403918	0.0162245	0.0049886	0.033637	0.0433517	0.0115957	0.0178721	0.0263582	0.0559969	0.0465862	0.0236506	0.0149048	0.0114552	0.0035611	0.0102992	0.0071721	0.0128535	0.0191683	0.0557191	0.0211564	0.0455161	0.0070731	0.0021336	0.0150798	0.0093852	0.108625	0.0066608	0.0551373	0.0558089	0.0401978	0.0631194	0.0024421	0.111397	0.0384477	0.0814374	0.0435576	0.0063178	0.0193649	0.0430016	0.0536798
Porphyromonas_pasteri	0	0.51	0.0209762	0.0713145	0.0067122	0.0067122	0.0064213	0.0110517	0.0005294	0.0024526	0.0050751	0.0006923	0.0083991	0.0133186	0.0014696	0.0061497	0.0789508	0.016992	0.0137584	0.0068941	0.0035755	0.000692	0.0211788	0.0041022	0.0024349	0.0081165	0.0112426	0.0055763	0.0164688	0.0229875	0.002907	0.0009311	0.0052045	0.0014778	0.0240495	0.0177269	0.0254932	0.0019648	0.0099111	0.0083633	0.0004647	0.0008874	0.0069169	0.0061026	0.033148	0.007568	0.0215856	0.0132386	0.0041116
Prevotella_melaninogenica	0	0.51	0.0161257	0.0710847	0.0036154	0.0026012	0.0006734	0.0051746	0.0021736	0.0045342	0.0062836	0.0003989	0.0038541	0.0012935	0.0048702	0.0059773	0.0049221	0.0241733	0.0036154	0.0099306	0.0009231	0.0016092	0.0117237	0.0030556	0.0212789	0.0007441	0.0045164	0.0118739	0.0052439	0.0017604	0.0002988	0.0522174	0.0034174	0.0004308	0.0232388	0.0026111	0.0115383	0.005848	0.0063154	0.0199617	0.0039471	0.0069914	0.0016576	0.0013635	0.0024105	0.00195	0.0025409	0.0015456	0.006774
Prevotella_pallens	0	0.51	0.0329055	0.0750227	0.009679	0.0046354	0.0016839	0.0040656	0.0007893	0.0255824	0.0477128	0.0228255	0.0099682	0.0032924	0.060224	0.0138171	0.0082293	0.0921215	0.0088827	0.0557274	0.0301219	0.0239405	0.015722	0.0777394	0.0570255	0.0041779	0.0148299	0.0065711	0.0147233	0.0228252	0.0245496	0.133136	0.0022903	0.134668	0.0384666	0.009679	0.0052212	0.0039521	0.0092106	0.0434246	0.0682872	0.0037156	0.0026939	0.0072835	0.0079666	0.0132827	0.0026125	0.0062109	0.015055
Oribacterium_sinus	0	0.51	0.0188072	0.0711327	0.00443	0.0030548	0.0292409	0.0043784	0.0078622	0.0009122	0.0036599	0.0007909	0.0009714	0.0087426	0.004261	0.0018414	0.0180539	0.007175	0.0132187	0.0044217	0.0010735	0.0026274	0.0114506	0.0021863	0.0006047	0.0032812	0.0064025	0.0090614	0.0059886	0.0101664	0.0002616	0.0009829	0.003453	0.0004374	0.0299541	0.0158387	0.0197975	0.0011459	0.0076404	0.00443	0.0001369	0.0675328	0.0130775	0.009444	0.0297335	0.008392	0.0084925	0.0161872	0.0040833
Lautropia_mirabilis	0	0.51	0.0198456	0.0704889	0.0090639	0.0140916	0.0149528	0.0060145	0.0094925	0.013242	0.005411	0.0008456	0.0154307	0.0042163	0.0151009	0.0045408	0.0170655	0.0048667	0.0204106	0.0120055	0.0012157	0.0036126	0.0239651	0.0090393	0.0125565	0.0026458	0.0112176	0.0090639	0.0380138	0.0105496	0.000775	0.0117562	0.0057641	0.0011986	0.0196033	0.0153325	0.028944	0.0024925	0.0057447	0.0170994	0.0019634	0.0197993	0.0060585	0.0058957	0.0265402	0.0163191	0.0095851	0.005775	0.0067668
Lancefieldella_parvula	0	0.51	0.0417192	0.0718081	0.0264401	0.0195009	0.0352266	0.0451241	0.0212921	0.0452416	0.0718142	0.126159	0.0163565	0.0364371	0.0366538	0.0847389	0.0104613	0.0687981	0.0174068	0.0141097	0.0268556	0.014558	0.0045211	0.0381997	0.0613932	0.0217477	0.0264401	0.0305007	0.0175881	0.0293318	0.0346271	0.023439	0.0335208	0.0566879	0.0124653	0.0162806	0.0240609	0.0386277	0.0501888	0.013794	0.026724	0.0106407	0.0502372	0.0530611	0.013558	0.0061558	0.0250408	0.0089048	0.104754
Campylobacter_concisus	0	0.51	0.0398751	0.0767437	0.012627	0.0391961	0.0041081	0.0304317	0.027139	0.0087546	0.0841448	0.0801575	0.0108971	0.0109806	0.0281618	0.10029	0.0103427	0.0149844	0.0092935	0.0340076	0.0573406	0.0013615	0.000865	0.0092647	0.0062195	0.079322	0.00443	0.0297701	0.100524	0.0072313	0.012627	0.0483214	0.0254195	0.0638097	0.008106	0.0171797	0.0056945	0.0172532	0.0073562	0.131862	0.0396934	0.0303835	0.0090343	0.0046197	0.0489628	0.0080594	0.0068617	0.0497502	0.0097176
Streptococcus_mitis	0	0.51	0.0163066	0.0713788	0.0037527	0.0003739	0.0072414	0.0065754	0.0044698	0.0027297	0.0010287	0.0026554	0.0112447	0.0018778	0.0032707	0.0044559	0.0060286	0.0018822	0.0073231	0.0090626	0.0019423	0.0093154	0.0296391	0.0040729	0.0079552	0.0127537	0.002348	0.0020355	0.0024142	0.0104354	0.0049047	0.0047754	0.0745552	0.0037498	0.0037527	0.0008567	0.0036965	0.0096266	0.0077692	0.0027469	0.0004595	0.0005223	0.0009784	0.004265	0.002041	0.0013704	0.0026127	0.0214166	0.0053625
Neisseria_sicca	0	0.51	0.0114048	0.0712329	0.0010411	0.0019105	0.0009663	0.0022598	0.0007642	0.0011311	0.0014609	0.000191	0.0011315	0.0010465	0.0014393	0.0011416	0.0034728	0.0016285	0.0007616	0.0016861	0.0015092	0.0001918	0.0025669	0.0006016	0.0023854	0.0001931	0.0023891	0.0024878	0.0056334	0.0010411	0.0001603	0.0022251	0.0008892	0.000792	0.0104688	0.0005163	0.0030509	6.93e-05	0.0005408	0.0016076	0.0004703	0.0004774	0.0005606	0.000794	0.0009316	0.000948	0.0014893	0.0005568	0.0016484
Prevotella_nanceiensis	0	0.51	0.0136921	0.0709448	0.0033468	0.0017046	0.0012153	0.0027106	0.0055298	0.0046667	0.0023842	0.0008867	0.0135759	0.0035752	0.0067225	0.0021052	0.0052614	0.0012311	0.0041658	0.0040506	0.0081835	0.0051755	0.0064387	0.0070081	0.0083946	0.0005779	0.0039716	0.0047928	0.0051003	0.0013969	0.0035165	0.0119756	0.0027307	0.0033468	0.0010943	0.0018172	0.0022147	0.002125	0.0020942	0.0018151	0.0012946	0.0033945	0.0070457	0.0044731	0.003209	0.0076162	0.004809	0.0007377	0.0025908
GGB3394_SGB4498	0	0.51	0.0191924	0.0706196	0.0069786	0.0023068	0.0009127	0.0061663	0.0119911	0.0135279	0.0174808	0.0134807	0.0152586	0.0097809	0.0078752	0.0067095	0.0040114	0.0113287	0.0019247	0.0038589	0.0192064	0.0241584	0.0030568	0.024506	0.0079938	0.0052342	0.0065202	0.0147832	0.0077133	0.0018082	0.0159685	0.0345077	0.038216	0.0147023	0.0016177	0.0230484	0.0069786	0.0048386	0.0117317	0.003172	0.004452	0.0008739	0.0014781	0.0025705	0.0014211	0.0172756	0.0054988	0.0042618	0.0138545
Gemella_sanguinis	0	0.51	0.0117755	0.071183	0.0013707	0.0003877	0.0007146	0.0082611	0.0014279	0.0022432	0.001667	0.0004681	0.0042098	0.0017282	0.0019706	0.0050555	0.0042312	0.0019134	0.001337	0.0035171	0.003602	0.003227	0.0014447	0.0003738	0.0010314	0.0008852	0.0009741	0.0020549	0.0013707	0.0008519	0.0014162	0.001577	0.0013629	0.0030389	0.0002486	0.0052078	0.0006138	0.0010041	7.21e-05	0.0031343	0.0019212	0.0006003	0.0003366	0.0007528	0.0009686	0.0012378	0.0072866	0.0001439	0.0007079
Streptococcus_sp_A12	0	0.51	0.0286665	0.0713556	0.0152162	0.0673007	0.018514	0.0188648	0.0043755	0.0152162	0.0239223	0.0212658	0.0212848	0.0291705	0.0119719	0.0280697	0.0027301	0.0123732	0.0186364	0.015331	0.0010965	0.006432	0.0006656	0.0096829	0.0593986	0.0154706	0.0066654	0.0153484	0.0332669	0.0575077	0.0081374	0.0102829	0.0744694	0.0623824	0.0043588	0.0038212	0.0044433	0.0107084	0.0037891	0.0106843	0.0384358	0.0057509	0.0200265	0.0541576	0.0043485	0.0018057	0.0077072	0.0356769	0.0200481
Capnocytophaga_gingivalis	0	0.51	0.0129677	0.0710391	0.0025147	0.0011833	0.0025189	0.004623	0.006381	0.0018729	0.0021797	0.0005441	0.0015896	0.0027363	0.0017944	0.0011072	0.0049692	0.003848	0.0059432	0.0019034	0.0013895	0.000693	0.001721	0.000862	0.0003095	0.0033425	0.0014774	0.0025147	0.0051595	0.0062868	0.0006948	0.0005292	0.0002652	8.46e-05	0.0090846	0.0025858	0.0093706	0.0036076	0.0088252	0.001481	0.0001833	0.0037533	0.0055249	0.0030496	0.0082946	0.0037429	0.0034065	0.0050733	0.0009993
Gemella_haemolysans	0	0.51	0.012985	0.0710248	0.0026737	0.0057679	0.0016722	0.003193	0.0060638	0.0007313	0.0040827	0.0019554	0.0031386	0.0026737	0.0029484	0.0014672	0.0057491	0.004032	0.0022181	0.0033765	0.0121702	0.0032549	0.0004452	0.0029528	0.0017697	0.0017544	0.0026794	0.0065039	0.0019905	0.0040682	0.0025741	0.001573	0.0019465	0.0002805	0.0011769	0.0051444	0.0023317	0.0036674	0.0018174	0.0022121	0.001129	0.0002119	0.0009757	0.0070444	0.002002	0.0052061	0.0056144	0.0016763	0.005733
Solobacterium_SGB6833	0	0.51	0.020224	0.0703175	0.0093672	0.0050755	0.0070748	0.0119613	0.0113919	0.0117618	0.0105346	0.0056016	0.0226387	0.0151594	0.0089842	0.0050987	0.0050636	0.0109655	0.0057984	0.0093672	0.0119947	0.0319903	0.0048228	0.0170619	0.0211203	0.0082482	0.0070617	0.0104352	0.0080537	0.0058583	0.0102178	0.018472	0.0242198	0.0082041	0.0051548	0.0067094	0.0078702	0.0097963	0.0320815	0.0011886	0.0061942	0.0041908	0.0138856	0.0050391	0.0049982	0.022842	0.0059469	0.0112291	0.0142867
Leptotrichia_sp_oral_taxon_215	0	0.51	0.0133935	0.0710473	0.0018532	0.001354	0.0006651	0.0115603	0.0006166	0.0023138	0.0008062	0.0014272	0.0047976	0.00118	0.0027897	0.0197332	0.0009692	0.0062046	0.0061979	0.0098349	0.0097056	0.005066	0.0003211	0.0003442	0.0035593	0.0008778	0.0010557	0.0015574	0.0066202	0.0012146	0.0025748	0.0005605	0.0044579	0.0153769	2.65e-05	0.0039501	0.000561	0.006242	0.0004895	0.0039451	0.0047766	6.28e-05	0.0015822	0.0036165	0.0046725	0.0032417	0.0014805	0.0018532	0.0023481
Streptococcus_infantis	0	0.51	0.0154568	0.0710343	0.0027578	0.0041758	0.0007917	0.0016372	0.0012484	0.0023967	0.0166526	0.0093737	0.0009972	0.0008021	0.0027578	0.0183689	0.0008759	0.0205955	0.0008661	0.0026193	0.0095935	0.0013899	0.0007411	0.014391	0.0059814	0.0020925	0.0053649	0.0037514	0.0102988	0.0013531	0.0442106	0.0068556	0.0064487	0.0068632	0.0048323	0.0019411	0.0033786	0.0033381	0.0142121	0.0123679	0.0071271	0.0026755	0.0007605	0.0005828	0.0036536	0.0007249	0.0008599	0.0013459	0.0048111
Neisseria_elongata	0	0.51	0.0129762	0.0710141	0.0028972	0.001752	0.0024774	0.0043976	0.0046203	0.0037191	0.0016196	0.0031223	0.0075516	0.0041946	0.0044586	0.005847	0.001472	0.0038152	0.0036376	0.0049348	0.0044773	0.0063167	0.0025255	0.0020343	0.0030874	0.0028621	0.0029884	0.0019581	0.0041721	0.0012274	0.0063686	0.0039726	0.0029943	0.0044217	0.0005307	0.0020058	0.0014	0.0041485	0.0023774	0.0015416	0.0056078	0.001191	0.0013799	0.0033277	0.0022905	0.0083697	0.0021781	0.0014269	0.0020455
Streptococcus_sanguinis	0	0.51	0.0124136	0.0711232	0.0016865	0.0008388	0.0009859	0.0009743	0.0015875	0.0008861	0.0059865	0.0001438	0.0018113	0.000451	0.0012123	0.0002056	0.0057331	0.0021703	0.0019535	0.002581	0.0009327	0.001465	0.0055202	0.0016162	0.0019777	0.0006474	0.0015091	0.0044583	0.0017476	0.0018177	0.0005376	0.0039725	0.0017927	0.0002793	0.0040689	0.0040751	0.0022214	0.0030627	0.0016865	0.0054201	0.0002989	9.66e-05	0.0004296	0.001493	0.0020041	0.0055849	0.010755	0.0001112	0.0033107
GGB1843_SGB2524	0	0.51	0.0113863	0.0712283	0.0009584	0.0012855	0.0002752	0.0033273	0.0007088	0.0009356	0.0013864	0.0021263	0.0014776	0.0008812	0.0018307	0.0040184	0.0006187	0.0038064	0.0024711	0.0065233	0.0012188	0.0002012	0.0001884	0.0035391	0.0028573	0.0013409	0.0003283	0.0011095	0.001529	0.000363	0.0037108	0.0012213	0.0004723	0.0030123	0.0004369	0.0009219	0.0005188	0.0021072	0.0026166	0.0018755	0.0007927	0.0010144	0.0003133	0.0006747	0.0009584	0.0004685	0.0005277	0.0009021	0.0008497
Stomatobaculum_SGB5266	0	0.51	0.01681	0.0708382	0.005725	0.0403694	0.003288	0.005966	0.0038664	0.0102504	0.0088858	0.0044135	0.005725	0.0026349	0.0074741	0.0084595	0.0027572	0.0156398	0.0082974	0.0099343	0.0061282	0.0040155	0.0010379	0.0054912	0.0085986	0.0022092	0.0028509	0.0069133	0.0105062	0.0049248	0.0065718	0.0072135	0.0091533	0.0104544	0.0040419	0.0027121	0.0060285	0.0123837	0.0019558	0.0108066	0.0379757	0.0035812	0.0021139	0.0026339	0.0038188	0.0045825	0.0080463	0.0016678	0.005781
Capnocytophaga_sputigena	0	0.51	0.0135425	0.0710189	0.0021758	0.0009756	0.0043929	0.009883	0.0041362	0.0009762	0.0020791	0.0019866	0.0161543	0.0029849	0.007018	0.0064685	0.0040715	0.0012712	0.0021758	0.0032856	0.0161304	0.0074788	0.0017139	0.0005541	0.0019031	0.0017923	0.0035372	0.0020768	0.0090385	0.0005457	0.0032115	0.0038474	0.0009246	0.0052384	0.000169	0.0030333	0.0015735	0.0025129	0.0014306	0.0011569	0.0065894	0.0007322	0.0001941	0.0051931	0.0049014	0.001902	0.0163595	0.0001454	0.0030687
Fusobacterium_nucleatum	0	0.51	0.0167787	0.0709787	0.0036411	0.002116	0.0113529	0.0127815	0.0053764	0.0197753	0.0011312	0.0246906	0.0002552	0.0049121	0.0033513	0.0043328	0.0008835	0.0038416	0.0096828	0.0027154	3.57e-05	0.0001018	0.0009542	0.0024785	0.0035521	0.0059614	8.71e-05	0.0066544	0.0051267	0.0290868	0.0203098	0.0036097	0.0002802	0.0281015	0.0036411	0.008137	0.0138491	0.0028787	0.0078266	0.0105936	0.0357718	0.0060106	0.0051387	0.0251988	0.0018269	0.0006064	0.0021943	0.000697	0.002186
Capnocytophaga_leadbetteri	0	0.51	0.0119151	0.0711622	0.0015594	0.0015768	0.0015188	0.0027011	0.0036604	0.0019993	0.0016133	0.0007058	0.004099	0.0013551	0.0019134	0.0014969	0.0036867	0.001063	0.0007347	0.0012644	0.0015012	0.0028877	0.0028099	0.0013629	0.0005966	0.0023388	0.0011533	0.0025461	0.0015375	0.0014724	0.0017008	0.0020874	0.0004896	0.0017609	0.0008864	0.0026359	0.0002655	0.0018033	0.0053126	0.0008941	0.0003204	0.000865	0.0002135	0.0015594	0.0019286	0.0029702	0.004058	0.0005025	0.0019
Granulicatella_elegans	0	0.51	0.0140072	0.0711575	0.0020601	0.0035189	0.000679	0.000551	0.0005935	0.0060866	0.003029	0.0021035	0.0019427	0.0020601	0.0023652	0.0080671	0.0003034	0.0090934	0.0024951	0.0016027	0.009077	0.0009962	0.001115	0.0001447	0.0248306	0.0026534	0.0024951	0.0017455	0.0034372	0.0057051	0.0102502	0.0048445	0.0003279	0.0018613	0.0031361	0.0010143	0.0006092	0.0017411	0.0009198	0.0026438	0.0042258	0.0031638	0.0016423	0.0012852	0.0006724	0.0021635	0.0008788	0.0036984	0.0296252
Lachnoanaerobaculum_sp_ICM7	0	0.51	0.0115341	0.0712095	0.0011978	0.005219	0.0001394	0.0010061	0.0004959	0.0022607	0.0013294	0.0017044	0.0007137	0.0011001	0.0011978	0.0024959	0.0012718	0.0030191	0.0032588	0.00189	0.0012775	0.0007173	0.0007776	0.0015035	0.0054724	0.0009017	0.0004472	0.0018958	0.0031393	0.0008014	0.0014951	0.0026451	0.0018494	0.0003076	0.0041125	0.0005167	0.0007509	0.0004558	0.0002718	0.004723	0.0047493	0.0040232	0.0006064	0.0002251	0.0007797	0.0007376	0.0013312	0.0009612	0.0017332
Rothia_aeria	0	0.51	0.0140505	0.0708995	0.0036757	0.0019129	0.0016498	0.0054351	0.0076285	0.0030462	0.0021479	0.0015417	0.0061286	0.0077777	0.0033151	0.0044988	0.0023847	0.0037977	0.0030144	0.0036707	0.0050338	0.0054078	0.0090067	0.0035344	0.0058183	0.0075289	0.00609	0.0090419	0.0045394	0.0024376	0.0057858	0.0042779	0.0062939	0.002098	0.0046019	0.0022455	0.0042311	0.0033279	0.0180862	0.0022686	0.0009947	0.0052175	0.0037151	0.0006646	0.0024783	0.0011159	0.0027394	0.0066141	0.0027104
Corynebacterium_matruchotii	0	0.51	0.0158449	0.070985	0.0025531	0.0038506	0.0016112	0.005898	0.0068399	0.0008742	0.0023251	0.0035043	0.0007311	0.0006171	0.0014506	0.0070647	0.0015462	0.0150864	0.007436	0.0044013	0.002065	0.0021356	0.0021395	0.0110793	0.0023877	0.0020218	0.001934	0.0026796	0.0097375	0.0016048	0.0136672	0.0019823	0.0018882	0.0205535	0.0056917	0.0025531	0.0160649	0.0034763	0.0412981	0.0186031	0.0193665	0.0080478	0.0003705	0.0003555	0.0105125	0.0003468	0.0015242	0.0038203	0.0066949
Streptococcus_sp_263_SSPC	0	0.51	0.0128501	0.0712112	0.0012696	0.0067988	0.0019305	8.24e-05	0.000698	0.0019991	0.0048546	0.0002589	0.0013257	0.0008112	0.0011546	0.00128	0.0108147	0.0020898	0.0042435	0.000548	0.0004886	0.0014797	0.0230617	0.0010732	0.0002717	0.0003938	0.0006712	0.0009304	0.0296178	0.0019769	0.0001049	0.0017958	0.0002708	9.57e-05	0.0004494	0.0028337	0.0013291	0.0005557	0.0010153	0.0029271	0.0006082	0.0039235	0.0007093	0.0010863	0.0025846	0.0087056	0.0096466	0.0015264	0.0012772
Veillonella_parvula	0	0.51	0.0164075	0.0711309	0.003108	0.0048811	0.0012348	0.0024024	0.0024926	0.00386	0.0025566	0.001884	0.0015229	0.0024966	0.0034493	0.0453435	0.0004911	0.0245779	0.003108	0.0017013	0.0064001	0.0023363	0.0014572	0.0043668	0.0072265	0.0062211	0.0018941	0.0034271	0.0150087	0.0016626	0.0372967	0.0011786	0.0040095	0.0095013	0.0006855	0.0033254	0.0085298	0.0067722	0.0194728	0.0041262	0.004203	0.0001786	0.0015345	0.0007742	0.0049321	0.0017995	0.0009117	0.0214241	0.0237683
Leptotrichia_wadei	0	0.51	0.0124543	0.0711142	0.0017039	0.0064496	0.006282	0.0022951	0.0021407	0.0041222	0.0042203	0.0012664	0.0009507	0.003273	0.0016648	0.0059677	0.000348	0.0009501	0.0068262	0.001118	0.0043509	0.0039858	8.49e-05	0.0004821	0.0010047	0.0017316	0.0023029	0.0035149	0.0026771	0.0008459	0.0159892	0.0018359	0.0013419	0.0054629	0.000128	0.0019568	0.0022555	0.0020352	0.0017039	0.0013425	0.0046908	0.0012672	0.0009731	0.0010851	0.0016465	0.0005646	0.0022808	0.0009361	0.0013234
Streptococcus_oralis	0	0.51	0.0120948	0.0711941	0.0011063	0.0060449	7.59e-05	0.0005897	0.0006568	0.0013817	0.0011887	0.0010779	0.001438	0.0011063	0.0003318	0.0034106	0.0004606	0.0037287	0.0014822	0.0021378	0.000257	0.0009587	0.0008664	0.0007571	0.0016513	0.0013616	0.000247	0.0002009	0.0054681	0.0006306	0.001765	0.0035051	0.0123457	0.0012726	0.0014268	0.0003068	0.0006037	0.0001579	0.0001495	0.0086832	0.0031727	0.0027673	0.0001003	0.0012468	0.0012716	0.0010198	0.0004777	0.0039534	0.0190898
Gemella_morbillorum	0	0.51	0.012261	0.0712208	0.0009014	0.0066725	0.0044271	0.0045669	0.0015428	0.0024064	0.0007633	0.0014081	0.0009559	0.0003213	0.0016529	0.000669	0.0156332	0.0018769	0.0049668	0.0022936	0.0049601	0.0012449	0.0004181	0.0007035	0.0005498	0.0007351	0.0037432	0.0014789	0.0017566	0.0005965	0.0009014	0.0016908	0.00048	0.0008099	0.0007595	0.0006702	0.0007818	0.0011343	0.000292	0.0009214	0.0011966	0.0006763	0.0007261	0.0076938	0.0004698	0.0015269	0.0262335	6.26e-05	0.0006624
Rothia_dentocariosa	0	0.51	0.0125528	0.0711097	0.0019637	0.0026644	0.0034763	0.0009084	0.0030744	0.0030615	0.0009508	0.0004186	0.000371	0.0011265	0.0029563	0.0024558	0.0010072	0.0013732	0.0052424	0.0016877	0.0023821	0.0003852	0.0166366	0.0073214	0.0010393	0.0011987	0.0016023	0.0022932	0.0003002	0.0026185	0.0038711	0.0055701	0.0008388	0.0063092	0.0013513	0.0007786	0.0069688	0.0005872	0.0096944	0.0036991	0.0023288	0.0007166	0.0033412	0.0008774	0.0031803	0.0006082	0.0005642	0.0021123	0.0002501
Tannerella_sp_oral_taxon_HOT_286	0	0.51	0.0114258	0.0712311	0.0007967	0.0007967	0.0007426	0.000353	0.0010791	0.001025	0.0017309	0.0007799	0.0011506	0.000552	0.0011132	0.0023496	0.0018425	0.0041784	0.0025605	0.0099008	0.0001564	0.0009048	0.0007905	0.0003171	0.0015512	0.0009157	0.0005495	0.0005698	0.0021412	0.0007578	0.0028638	0.0016836	0.0007623	0.0035251	0.0005327	0.0002738	0.00122	0.0006887	0.0003471	0.0049152	0.0045437	0.0037044	0.0004446	0.0004138	0.0005709	0.0006899	0.0019706	6.97e-05	0.0023698
Isoptericola_variabilis	0	0.51	0.0111118	0.0712615	0.0008493	0.0029444	0.000164	0.0006836	0.0003777	0.0018493	0.0005158	0.0012907	0.0010342	0.0021898	0.0025522	0.0037082	0.0002757	0.0015963	0.0015042	0.0019437	0.0008961	0.00072	0.0005358	0.0027846	0.0031004	0.0011909	0.000529	0.0008493	0.0017826	0.0014116	0.0013473	0.001485	0.0011493	0.0007374	0.000605	0.0003151	0.0007542	0.0010106	0.0006483	0.0026957	0.0030937	0.0008058	0.0003194	0.0003721	0.0006049	0.0014406	0.000354	0.0003837	0.0005356
Candidatus_Nanosynsacchari_sp_TM7_ANC_38_39_G1_1	0	0.51	0.0106665	0.0713227	0.0005099	0.0003239	0.0001336	0.0001376	7.79e-05	0.0005099	0.0005243	0.000384	0.0004967	0.0006668	0.0015351	0.0003677	3.79e-05	0.0008035	0.0001312	0.0015739	0.0001662	0.0007017	0.0004474	0.0024655	0.0007814	0.0001773	0.0002498	0.0005965	0.0033291	0.0003054	0.0012869	0.0027153	0.0020744	0.0005132	0.0010405	0.0002435	0.0008294	0.0005281	0.0010922	0.0011216	0.0010448	0.0012925	5.9e-05	0.0007875	0.0007324	0.000329	9.53e-05	0.0001788	0.0002021
Corynebacterium_durum	0	0.51	0.0108151	0.071313	0.0003904	0.0005245	0.0003168	0.0005226	0.0006058	0.0006065	0.0006008	0.0006037	0.0002164	0.0007206	0.0007516	0.0041298	4.05e-05	0.0021046	0.0005097	0.0002323	0.0003827	0.0002011	5.53e-05	0.0003467	0.0002084	0.0028825	0.0002842	0.0006223	0.0006997	0.0003904	0.0091383	0.0001719	3.1e-05	0.0027324	0.00041	0.00047	0.0008626	0.0003603	0.0029576	0.0007087	0.00016	0.0001667	6.45e-05	7.62e-05	0.0006032	9.54e-05	9.51e-05	0.0015727	3.11e-05
Actinomyces_naeslundii	0	0.51	0.0106056	0.0713307	0.0004372	0.0007361	0.000305	0.0004372	8.33e-05	0.0005725	0.0014086	0.0008618	0.0003401	0.0009964	0.0002781	0.0023715	0.000108	0.000449	0.0002232	0.0006634	0.0012982	0.0001814	0.000541	0.0001025	0.001094	0.0003038	0.0002175	0.0009636	0.0023233	4.15e-05	0.0025345	0.0010241	0.0011866	0.000361	0.0007023	0.0001842	0.0001979	0.000437	0.0002221	0.0004473	0.0002138	0.0004879	5.38e-05	4.67e-05	0.0003293	0.0001194	0.0004559	0.0006748	0.0021466
Granulicatella_adiacens	0	0.51	0.0110401	0.0712793	0.0005831	0.0006747	0.0005703	0.0001586	0.0012758	0.0004807	0.0004757	0.0014255	0.0004787	0.0001857	0.0007109	0.0029096	0.0005484	0.0037897	0.0029191	0.0024157	0.0010195	0.001354	0.000224	0.0003306	0.000732	0.0005232	0.0002941	0.0004348	0.0005836	0.0004352	0.002197	0.0001409	0.0005831	0.0013767	0.0012239	0.0004169	0.0021017	0.0012552	0.0007321	0.0013741	0.0084047	0.0005677	0.0001756	7.34e-05	0.0008303	0.0004025	0.0012624	0.0001248	0.0036545
Streptococcus_cristatus	0	0.51	0.0126362	0.0711141	0.0016619	0.00249	0.0003576	0.0007471	0.0004388	0.000422	0.0008454	0.0024088	0.0016828	0.0004849	0.0019338	0.0040828	0.0004322	0.0071593	0.0032033	0.0016619	0.0012567	0.0033773	0.0027754	0.0070853	0.0007907	0.0003114	0.0012095	0.0007534	0.0056793	0.0005618	0.0123038	0.0040061	0.0149692	0.0018186	0.0033944	0.0010868	0.0021734	0.0009555	0.0070872	0.0126529	0.0035027	0.0038605	9.88e-05	0.0001636	0.002614	0.0009067	0.0008765	0.0007516	0.0050316
Prevotella_conceptionensis	0	0.51	0.0104298	0.0713543	0.00038	0.0002775	0.0001621	0.0003129	7.7e-05	0.000534	0.0005657	0.0003692	0.000462	0.0003396	0.00038	0.0006032	0.0005054	0.000274	0.0005149	0.0013275	0.0005691	0.0006716	5.47e-05	0.0001568	0.000896	8.38e-05	0.0005153	0.0007349	0.0003602	0.0001629	0.0006532	0.0004746	0.0005036	0.0008526	0.0002184	0.0001664	0.0005136	0.0004899	8.66e-05	0.0004234	0.0011821	0.0001521	4.87e-05	0.0005279	0.0004988	0.0006751	0.0028554	5.25e-05	0.0001261
Actinomyces_oris	0	0.51	0.0104556	0.071352	0.0002649	0.0005717	5.15e-05	0.0004551	0.000192	0.0002094	0.0002214	0.0001933	0.0001314	8.37e-05	0.0003563	0.0009638	0.0007086	0.0010311	0.0012181	0.002813	0.0001349	0.0001597	0.0001646	0.0001573	0.0001689	0.000174	9.54e-05	0.0002711	0.000763	0.0003584	0.0003272	0.0002649	0.0003754	0.0004197	0.0004124	0.0002324	0.0003148	0.0001488	3.99e-05	0.0011162	0.0029329	0.001808	4.31e-05	3.74e-05	0.0002949	0.0003491	0.0003569	7.23e-05	0.0014318
Eikenella_corrodens	0	0.51	0.0108643	0.0713053	0.0003685	0.004724	0.0002607	0.0026837	0.0003796	0.0006147	0.0003235	0.0009363	0.0010989	0.0002079	0.0004183	0.0023598	0.000167	0.0018403	0.0003685	0.0009517	0.0006081	0.000257	0.0001495	0.0003907	0.000268	0.0003919	9.68e-05	0.0007746	0.0020134	0.0002512	0.0011976	0.0003388	0.0007619	0.0086401	8.13e-05	0.0011886	0.0004636	0.0030635	0.000239	0.0008664	0.0013644	5.01e-05	0.0001131	0.0001647	0.0016326	0.0001465	0.000344	9.96e-05	0.0003446
Selenomonas_noxia	0	0.51	0.0108557	0.0712989	0.0005346	0.0020819	0.0001199	0.0008979	0.0001049	0.0014797	6.92e-05	0.0010366	0.0013289	0.0007141	0.0009414	0.0031519	0.000187	0.0038756	0.0011258	0.0030395	0.0013625	0.0009134	2.23e-05	0.0003122	0.0010529	0.0001972	0.0004288	0.0001635	0.0027936	0.0001981	0.0016433	0.0001235	0.003916	0.0006196	0.0002636	0.0002903	0.0002273	0.0008529	0.0005346	0.0002156	0.0020142	0.0001767	0.0002925	0.0003296	0.0008997	0.0008498	0.0002836	5.94e-05	0.0011533
Prevotella_loescheii	0	0.51	0.0108969	0.0712904	0.0006782	0.0005463	0.0011494	0.0011581	0.0005242	0.0004315	0.0012463	0.0006095	0.0009805	8.36e-05	0.000762	0.0008476	0.0006866	0.001562	0.0011525	0.0016309	0.0007257	0.0005223	6.9e-05	0.0006469	0.0010717	0.0004524	0.0001792	0.0009375	0.002064	0.001602	0.0003906	0.0004073	0.0004823	0.0034933	0.0004394	0.0003733	0.0017624	0.0019968	0.0006782	0.0019423	0.0030219	0.0009424	0.0001317	0.0006537	0.0020284	0.0005342	0.0005216	0.0004275	0.000955
Cardiobacterium_hominis	0	0.51	0.0106046	0.0713426	0.0001721	8.22e-05	0.0001108	0.0001751	6.84e-05	0.0001142	0.0001054	0.0001886	0.0002169	1.95e-05	0.0001194	0.0001263	7.27e-05	0.0051619	0.0003855	0.0001883	2.71e-05	0.0008928	0.0001065	0.0002146	0.0010661	0.0001021	8.77e-05	0.0001409	0.0014538	9.06e-05	0.0004415	0.0008653	0.0081306	0.0001721	0.0004381	2.25e-05	0.000259	0.0002035	0.0001925	0.0008387	0.0046578	0.0006727	1.18e-05	2.02e-05	0.0009323	0.0001972	9.36e-05	0.0002094	0.0009439
Prevotella_oris	0	0.51	0.0102836	0.0713745	0.0001671	0.001222	2.63e-05	6.69e-05	4.36e-05	0.0003181	5.09e-05	0.0001671	0.0001869	0.0001054	0.0006062	0.000295	0.0001042	0.0003472	0.0011478	0.0005871	5.81e-05	0.0004277	0.0001389	0.000645	0.0003081	5.04e-05	9.17e-05	0.000187	0.0005184	7.91e-05	0.0006966	0.0005853	0.0006048	0.0005406	0.0004243	8.7e-05	0.0003525	2.25e-05	0.001252	0.000239	0.0007166	3.05e-05	5e-07	6.49e-05	0.0001665	0.0003756	4.59e-05	2.59e-05	0.0003624
Kingella_oralis	0	0.51	0.0108012	0.0713094	0.0005238	0.000676	0.0066524	0.0001407	0.0006964	0.000473	0.0002648	0.0003687	0.0002068	0.0001393	0.0007052	0.0007072	0.0005238	0.0022128	0.0011129	0.0021714	0.0001475	0.0005451	0.0001072	7.51e-05	0.0005521	0.0003244	0.0004737	0.0008731	0.0009106	0.0002266	0.0004788	0.000574	0.0008012	0.000682	0.0002873	0.003381	0.0001621	0.0016184	0.0002346	0.0014882	0.0016505	0.0009689	0.0003846	0.0006751	0.0002735	0.0006106	0.00419	0.000128	0.0001161
Actinomyces_massiliensis	0	0.51	0.0101671	0.0713908	9.18e-05	0.0003369	5.69e-05	0.0002649	0.0001278	0.0005448	4.66e-05	2.3e-05	6.99e-05	3.91e-05	5.51e-05	0.0001639	0.0001121	0.0003635	0.0004569	0.001176	0.0002152	7.9e-05	3.05e-05	2.48e-05	2.59e-05	2.99e-05	4.01e-05	0.0002338	0.0001839	9.5e-06	0.0001233	0.0001331	8.24e-05	0.0002789	2.6e-05	9.18e-05	9.43e-05	0.0001709	5.12e-05	0.0006011	0.0009618	0.0002873	3.43e-05	1.33e-05	0.000137	8.46e-05	0.000361	3.28e-05	0.0001213
Dialister_invisus	0	0.51	0.0104621	0.071353	0.0002466	0.0004445	5.79e-05	0.0001244	0.0001098	0.0005211	0.0001389	0.0001485	0.0001897	0.0002208	0.0002788	0.0005858	9.28e-05	0.0008011	0.001393	0.0010506	3.36e-05	0.0003164	0.0003175	0.0002466	0.0006334	5.95e-05	6.58e-05	0.0003732	0.000618	0.0004357	0.0002341	0.0004571	0.0006927	0.0002956	0.0006531	0.0001217	0.0003851	4.16e-05	0.0002194	0.0052277	0.0024561	0.0016924	1.94e-05	3.65e-05	0.0001958	0.0001779	0.0002647	3.44e-05	0.0005388
Prevotella_maculosa	0	0.5	0.0231001	0.069399	0.0091138	0.0088591	0.012926	0.0233091	0.0618585	0.0070034	0.0048418	0.0017598	0.0169155	0.0244662	0.0107407	0.0037998	0.0291651	0.0061685	0.026613	0.0337188	0.0045203	0.0092741	0.0279525	0.0048653	0.0018934	0.0096421	0.0108733	0.0144751	0.0091138	0.0355635	0.0011036	0.0054441	0.0044865	0	0.0368665	0.015197	0.0179106	0.0079332	0.0077633	0.0055887	0.0009646	0.0004858	0.0074071	0.0328581	0.0362847	0.0140197	0.0113718	0.005627	0.0025155
Actinomyces_dentalis	0	0.5	0.0264478	0.0701805	0.0110923	0.0988131	0.0035404	0.0137361	0.0130894	0.0083496	0.017734	0.0019367	0.011555	0.0089261	0.0110765	0.0065095	0.0177902	0.008437	0.0486921	0.0105692	0	0.0017505	0.0248333	0.0307234	0.0039377	0.0070126	0.0088476	0.0282875	0.0300265	0.0205014	0.0022249	0.0374823	0.0250502	0.0009467	0.0386435	0.0154313	0.0100679	0.0110923	0.0130457	0.0649402	0.0036907	0.0074698	0.0616934	0.0048567	0.0181352	0.0188381	0.0270203	0.0101201	0.0174687
Eubacterium_sulci	0	0.5	0.0378684	0.0715702	0.0190844	0.018908	0.0524207	0.0341081	0.0445124	0.0316026	0.0123706	0.0035142	0.0103977	0.115588	0.0588425	0.0035697	0.0863712	0.0080176	0.0102721	0.0323276	0.0100058	0.0003654	0.0463498	0.027697	0.0045018	0.0304294	0.0530126	0.0194276	0	0.0754512	0.0056726	0.019632	0.0014262	0.0088539	0.0354151	0.0501969	0.045059	0.0190844	0.0162995	0.0176956	0.002147	0.0028819	0.0602777	0.0912046	0.047809	0.0179123	0.0050486	0.0741213	0.0058795
Actinomyces_sp_ICM47	0	0.5	0.0132076	0.0696829	0.001251	0.0030493	0.0007707	0.0064274	0.0042384	8.2e-05	0.0219416	0.0003596	0.0076327	0.001251	0.0051538	0.0010632	0.0016069	0.0058397	0.0099341	0.0174419	0	0.0005889	0.0012704	0.0003726	0.0019946	0.0025	0.0006602	0.0063925	0.0011818	0.0006536	0.0010971	0.0003043	0.0011985	0.0068868	0.0007559	0.0115437	4.3e-05	0.0050351	0.0014508	0.0036132	0.0003453	0.0006004	0.0003633	0.009083	0.000277	0.0003404	0.0077826	0.0001757	0.0043932
Candidatus_Saccharibacteria_unclassified_SGB19850	0	0.5	0.0113795	0.0698277	0.0004871	0.0002672	0.002614	0.0026304	0.003794	0.0034003	0.0001134	0.0004175	0.0089915	0.0022924	0.0055848	0.0001767	0.0070285	0.0005315	0.000354	0.0041171	0.0024575	0.0036404	3.56e-05	0.00014	0.0001329	0.0001674	0.0033554	0.0005114	0.0002863	0.0007386	0.0003063	0.0014363	0.0002156	0.0003747	6.29e-05	0.0026711	0.000112	0.0009053	0.0001082	7.78e-05	0.0004871	0.0001827	4.76e-05	0.0047932	0.0006134	0.0011809	0.0103204	0	0.0003426
GGB4538_SGB6253	0	0.5	0.0131378	0.0696302	0.0022884	0.0022884	0.0028472	0	0.003969	0.0027285	0.0010565	0.00617	0.0055831	0.0052459	0.0010051	0.0089767	0.000425	0.0007924	0.0045755	0.004445	0.0044363	0.0021134	0.0004373	0.0027159	0.000607	0.0029202	0.0012253	0.0055038	0.0145441	0.001193	0.0145007	0.0030753	0.0068182	0.0023611	0.0004769	0.0009774	0.0061277	0.0058799	0.0011932	0.001957	0.0148818	0.0002781	0.0013759	0.0011831	0.0039699	0.0020233	0.0016421	0.0018024	0.0073054
Campylobacter_showae	0	0.5	0.0160066	0.0696111	0.0032024	0.0091709	0.0105967	0.0158686	0.0013499	0.0013286	0.0237977	0.001869	0.0045196	0.0009195	0.0008592	0.0057824	0.0031069	0.0129625	0.0011246	0.0009368	0.0005622	0.0001545	0.0103882	0.0032024	0.0010445	0.001663	0.0030773	0.0142765	0.0325243	0.0059201	0.0008462	0.0005133	0.00931	0	0.0033994	0.0018317	0.003179	0.0032096	0.0064588	0.0101697	0.0002861	0.0013596	0.0008768	0.0028626	0.0117768	0.0034738	0.0213768	0.0081233	0.007141
Aggregatibacter_sp_oral_taxon_458	0	0.5	0.0142981	0.0696968	0.0026708	0.0025389	0.0101897	0.0010445	0.0023806	0.0032066	0.0022263	6.29e-05	0.000116	0.0026708	0.0005844	0.0009694	0.0056286	0.0019947	0.0039559	0.0007938	3.51e-05	0.0005131	0.0425218	0.0009764	0.0002471	0.0027586	0.001722	0.0038692	0.006966	0.012873	3.86e-05	0.0001606	0.0002963	3.69e-05	0.0123389	0.0135498	0.0039922	0.0024175	0.004493	0.0042947	0	0.0081431	0.0076693	0.0124197	0.0132365	0.0094138	0.0037053	0.0074246	0.0042942
Actinomyces_graevenitzii	0	0.5	0.010974	0.0698631	0.0006816	0.0010746	0.0029088	0.0007094	0.0011032	0.0006632	0.0001253	0.0003166	0.0007885	0.0011609	0.0005425	0.00035	0.0026046	0.0004914	0.0055402	0.0003109	0.0013199	0.0014335	0.0014781	0.0005576	4.57e-05	0.0010364	0.0019772	0.0005228	0.0018732	0.0025852	3.88e-05	0.0003278	0.0006139	1.04e-05	0.0042842	0.0003857	0.0014064	0.0006816	0.0004252	0.0004963	0	0.0006641	0.0011065	0.0008883	0.0020403	0.0009855	0.0005067	0.0020399	0.0004983
Prevotella_salivae	0	0.5	0.010897	0.0698665	0.0008511	0.0016999	0.000844	0	0.0015387	6.95e-05	0.0031274	1.4e-06	0.0003466	0.0002834	0.0008272	0.0009404	0.0012259	0.0006066	0.0014339	0.0008511	7.11e-05	4.87e-05	0.0024295	0.0011867	0.0035184	0.0001651	0.0008924	0.0012825	0.002336	0.0008844	4.81e-05	0.0033187	0.0011623	4.43e-05	0.0030439	0.0018061	0.0042213	0.0005169	0.0005103	0.003166	0.0004585	0.0002362	0.0004237	0.0002455	0.0027521	0.0006023	0.0009199	0.0011883	0.0014425
Actinomyces_sp_S6_Spd3	0	0.5	0.0121037	0.0697346	0.0015542	0.0012587	0.0036904	0.0021166	0.0015542	0.0004353	0.0006286	6.96e-05	0.0007086	0.0018226	0.0009046	0.0004902	0.0036359	0.0048474	0.0030287	0.0026192	0.0002287	0.0004664	0.0050265	0.0011615	0.0001751	0.0003061	0.0011131	0.003824	0.0034386	0.0028632	0.0001701	0.0002679	0.0022854	4.05e-05	0.0091129	0.0027475	0.0050291	0.0008258	0.0016666	0.003684	0	0.0003441	0.0010082	0.0013503	0.0066637	0.0018441	0.0075761	0.0023798	0.0022644
Oribacterium_asaccharolyticum	0	0.5	0.0194047	0.0694457	0.0072719	0.0051598	0.0183927	0.0023646	0.0041453	0.0144461	0.0112286	0.0203255	0.0007844	0.0115552	0.0173882	0.0166845	0.0004596	0.006172	0.0020782	0.003166	0.0036335	0.0081776	0.0013405	0.0219677	0.0221036	0.0055151	0.0044589	0.0098152	0.002086	0.0253337	0.0096234	0.0134341	0.0072834	0.0152685	0.0006627	0.0004546	0.0081555	0.0453301	0.0105359	0.0072719	0.0472431	0.0018163	0.0184592	0.0115062	0.0075402	0.005772	0.0063474	0	0.000211
Mogibacterium_diversum	0	0.5	0.0115555	0.0697849	0.0013957	0.004367	0.0044799	0.0045421	0.0009109	0.0014642	0.0040367	0.0014457	0.0048752	0.0001583	0.0020361	0.0042519	0.0001942	0.0061995	0.0010992	0.0025034	0.0018817	0.0007026	0.0002277	0.0009758	0.0032391	0.0006187	0.0004147	0.0026917	0.0039457	0.0006786	0.0018386	0.000407	0.001652	0.0062309	0.0004072	0.0006132	0.0010369	0.001543	0.0013957	0.004892	0.0025288	0.0014719	0.0004478	0.0003545	0.0004787	0.0025884	0.0015715	0.0005434	0.0003779
Haemophilus_influenzae	0	0.5	0.0102846	0.069947	0.0003706	0.0002804	0.0001701	0.000163	0.0001972	0.0010229	0.0005047	0.0003667	0.0003805	0.0004176	0.0007798	0.0002095	0.0001843	0.0015979	0.0009827	0.0015235	0	0.0003948	0.0002017	0.0007238	0.0005809	0.0003706	0.0002138	0.0006369	0.0015829	0.0003266	0.0005185	0.0004452	0.0008389	0.0004397	0.0006457	0.0002094	0.0001917	0.0011799	0.0001447	0.0008494	0.0024403	0.0005855	3.78e-05	0.0001289	0.0002076	0.0002956	0.0002765	0.0001079	0.0003972
Prevotella_nigrescens	0	0.5	0.0101441	0.0699667	0.0002011	0.0012739	0.0001093	0.0004778	0.0002599	0.0003369	0.0007019	0.0010969	0.0003339	0.0003567	0.0002924	0.0021207	0.0005874	0.0007398	0.0002569	0.0004265	0.0010452	7.8e-05	0	7.3e-06	0.0004043	0.0002011	1.37e-05	0.0004478	0.000436	4e-06	0.0014207	0.0001975	3.06e-05	0.0006992	6.02e-05	0.0001769	0.0001304	0.0008464	0.0001518	0.0001672	3.84e-05	0.0002268	0.0001102	1.03e-05	0.0001699	4.48e-05	0.0003248	1.55e-05	0.00015
Capnocytophaga_ochracea	0	0.5	0.019737	0.0701425	0.002741	0.0012224	0.0008974	0.0003759	0.001654	0.0019334	0.0008952	0.0003176	0.0001553	0.002741	0.000663	0.003775	0.0082972	0.0132859	0.0193843	0.0005819	0.0008636	0.0027322	0.0236494	0.001981	0.0009323	0.0027407	0.002151	0.0461531	0.006163	0.0100524	0.0002288	0.0032694	0.0127587	3.76e-05	0.0296226	0.0017129	0.0134767	0.0025176	0.0108468	0.0128454	0	0.0554059	0.044438	0.0031079	0.0078119	0.013351	0.0025647	0.0496514	0.0484106
Leptotrichia_sp_oral_taxon_212	0	0.5	0.010046	0.0699801	0.0001335	0.000436	5.39e-05	0.0001754	8e-05	0.00044	0.0001147	0.0001071	0.000125	7.77e-05	0.0002534	0.0002255	0.0001354	0.0007322	0.0004765	0.0012237	0	0.0001414	9.77e-05	0.0001871	0.0001353	8.75e-05	9.21e-05	0.0001335	0.0006061	0.0001321	0.0001183	0.0002434	0.0004741	0.0003351	0.0001571	9.43e-05	0.0001321	0.0001342	6.19e-05	0.0015132	0.0010169	0.0006623	1.96e-05	1.15e-05	0.0001247	0.0001239	0.0001528	6.47e-05	0.000299
Streptococcus_parasanguinis	0	0.5	0.00992632	0.0699967	7.25e-05	6.6e-05	5.17e-05	0.0001437	7.73e-05	0.0002165	0.0001199	3.5e-06	0.0002418	5.55e-05	0.0001741	3.96e-05	0.000163	0.0006932	0.0002399	0.000266	0.0005929	0.0001272	9.65e-05	9e-06	0	9.52e-05	5.45e-05	0.0001021	0.0001539	3.9e-05	7.25e-05	0.0001878	5.46e-05	6.85e-05	4.8e-05	6e-05	4.9e-06	0.0004655	1.7e-05	0.0002087	0.000176	3.21e-05	0.0001218	1.69e-05	2.17e-05	0.0002277	0.0002474	1.18e-05	5.36e-05
Campylobacter_gracilis	0	0.5	0.0099461	0.0699939	9.08e-05	0.0003361	0.0002183	8.34e-05	9.97e-05	0.0002658	0.0001282	6.21e-05	8.94e-05	4.77e-05	0.0001524	0.0003612	4.63e-05	0.0005976	0.0001037	0.0001204	0	7.4e-05	1.21e-05	4.11e-05	9.37e-05	1.29e-05	7.21e-05	0.0001836	0.0002411	7.17e-05	0.0001627	0.0001235	9.08e-05	0.0003885	5.73e-05	9.94e-05	0.0006772	0.000337	5.91e-05	8.42e-05	0.0007481	2.72e-05	2.2e-05	5.36e-05	0.0002231	0.0001031	0.0001546	5.2e-06	5.44e-05
Tannerella_sp_oral_taxon_808	0	0.49	0.0143062	0.0681991	0.0030473	0	0.0034473	0.0067982	0.020155	0.0051619	0.0094443	0.0024838	0.0054297	0.021102	0.003327	0.0033286	0.0088	0.0012149	0.0034352	0.0139703	0.0095382	0.0144234	0.0015081	0.001149	0.00403	0.0023199	0.0014471	0.0065276	0.0002582	0.0047515	0.0034674	0.0030473	0.0024462	7.14e-05	0.0007398	0.0063003	0.0002713	0.0259009	0.0008765	0.0005378	8.78e-05	0.0001497	0.0058015	0.0073456	0.0003542	0.0009738	0.0088757	0.0024231	0
Catonella_morbi	0	0.49	0.0242914	0.0698086	0.0041246	0.0177609	0.0101578	0.0081163	0.0024939	0	0.0052841	0.00103	0.0002894	7.48e-05	0.0003219	0.0033181	0.0511422	0.0183997	0.0240979	0.0018789	0.001337	6.86e-05	0.033587	0.0024966	0.0026256	0.0021903	0.0047719	0.0021612	0.0296901	0.0228251	0.0003301	0.0007691	0.0032308	1.1e-05	0.0392417	0.0239279	0.060516	0	0.0445169	0.0257766	5.92e-05	0.114696	0.0331899	0.0005067	0.0311911	0.0161143	0.0041246	0.0355597	0.0283016
Bacteroidaceae_bacterium	0	0.49	0.0136825	0.0681844	0.003411	0.0001799	0.0042914	0.0040333	0.003411	0.0026764	0.0034919	0.0046278	0.0025569	0.0083994	0.0045228	0.0008108	4.89e-05	0.0037986	0.0013722	0.0033042	0.0054977	0.0027008	0.0002062	0.007363	0.0061997	0.0050973	0.0060623	0.0025782	0	0.0009822	0.0050638	0.0116174	0.0112199	0.0218093	0.0018358	0.0023077	0.0061705	0.0038743	0.0014655	0.0016611	0.0094641	0	0.0056691	0.0039865	0.0053017	0.0216013	0.000549	0.0031594	0.0012511
Veillonella_atypica	0	0.49	0.0128389	0.0683525	0.0013518	0.0013518	0.0055713	0.0014103	0.0019018	0.002177	0.0021334	0.000105	0.0017482	0.0011367	0.0012476	0.0006608	0.01076	0.0040593	0.0031345	0.0012092	4.65e-05	0.0005476	0.0282398	0.0008436	0.0006357	0.0006276	0.0015808	0.002612	0.0152693	0.0049061	3.71e-05	0.0007119	0.0006668	0	0.0044448	0.0108032	0.0033806	0.0003765	0.0011509	0.0004216	0	0.0012948	0.0012704	0.0029688	0.0183495	0.0081623	0.0070592	0.0003835	0.0023137
Haemophilus_sputorum	0	0.49	0.0110678	0.068417	0.0011775	0.0007894	0.0020615	0.0007507	0.0020026	0.0024386	0.0014613	0.0009516	0.0039003	0.0028135	0.0021626	0.0019326	0.0020515	3.87e-05	0.0001281	0.0009654	0.0012718	0.0009524	0.0035319	0.0003779	0.0029073	0.0010708	0.0005912	0.0006057	0	0.0040202	0.000418	0.0040485	0	0.0008235	0.0010072	0.0011775	0.0013067	0.0015078	0.0007943	0.0052628	7.64e-05	0.001961	0.0022979	0.0001253	0.003258	0.0004417	0.0006088	0.0033903	0.0005037
Selenomonas_SGB5880	0	0.49	0.0140037	0.0681691	0.0023796	0.0048526	0.0049942	5.99e-05	0.0019214	0.0008443	0.0011124	0.0008254	0.0023656	0.0009754	1.68e-05	0.0027083	0.0047647	0.0086703	0.0100957	0.0001171	0	3.23e-05	0.0163802	0.0018203	0.0020592	0.0012879	0.0010453	0.0034382	0.003542	0.0070855	0.0003632	0.0014895	0.0041008	0.0009479	0.0186255	8.76e-05	0.013309	0.0083183	0.0090057	0.0034311	0	0.0096214	0.0031435	0.0066953	0.0124013	0.0011742	0.0139593	0.0159557	0.0062928
TM7_phylum_sp_oral_taxon_351	0	0.49	0.0106858	0.0684727	0.0007131	0.0001452	0.0018341	0.001531	0.005152	0.0003229	0.0002068	0.0001393	0.0012388	0.001509	0.0009313	0.0008409	0.0014834	0.0006815	0.0010326	0.0006672	0.0015498	0.0012253	0.0006242	0.0003033	0.0002758	0.0014381	0.001678	0.0005503	0.0006147	0.0014166	0.0007478	0.0007131	0.0005087	0.000214	0.000651	0.0005484	0.0002215	0.0021035	0.0011734	0.0001875	0	0	0.0001515	0.000881	0.001169	0.0002252	0.0043825	0.0010522	0.0005178
Bacteroidaceae_unclassified_SGB1468	0	0.49	0.012307	0.0684309	0.0010937	0	0.000461	0.0001674	0.0001788	0.0015822	0.0016202	0.0002444	0.0014242	0.0001562	0.0006008	0.0048316	0.0010937	0.0039757	0.0025668	0.000226	0.0023394	0.0012789	0.0005472	0.0286223	0.0014133	0.0002232	0.0001071	0.0009562	0.0071105	0.0007906	0.0002938	0.0033062	0.0022522	0.0001195	0.0037003	0.0020659	0.0049098	0.0002802	0.0102454	0.0072764	0.0002902	0.0237126	0.0011882	0.0009488	0.0050776	0.0006632	0	0.001003	0.0037848
Peptostreptococcus_SGB749	0	0.49	0.0171412	0.0690693	0.001433	7.8e-06	0.0025469	0.0002829	0.0009763	0.0014016	0.0002097	0.0242752	9.04e-05	0.0090447	6.27e-05	0	6.4e-06	0.0323302	4.11e-05	0.0004743	0.0002829	0.0048914	0.0028115	0.0403355	0.0064957	0.0172881	8.22e-05	0.0024312	0.0003918	0.0011884	0.001433	0.0048278	0.0058433	0.0005279	0.0021874	0.000354	0.0061806	0.0158099	0.0018607	0.0111971	0.0178178	0.0002402	0.078531	0.0353795	0.0086408	0.0003544	0.0004791	0.0017253	0.0052489
Streptococcus_salivarius	0	0.49	0.0105153	0.0684926	0.0005932	0.0011104	0.0003239	0.0007286	0.0003348	0.0034292	0.0001356	0.0014977	0.0044016	0.00019	0.0009873	0.0015187	0.0005932	0.0032311	0.0005551	0.0018593	0.0008423	0.0002459	8.13e-05	0.0016587	0.0029764	0.0003738	0.0013782	0.0006821	0.0011816	0.0003914	0.0007388	0.0006418	0.0012464	0.0022824	0.0003803	0.0002883	0.0002531	0.000304	0.0001107	0.0007241	0.0043881	0.0003913	2.73e-05	0.0003542	0.0003045	0.0007864	0.0014129	0.0001369	0
Haemophilus_parahaemolyticus	0	0.49	0.00991693	0.0685708	0.0001542	0.0012649	1.32e-05	0.0003299	0.0001041	0.0003585	0.000141	0.0002052	0.0003009	0.0002999	0.0002018	0.0007228	2.48e-05	0.0006102	0.000199	0.0005145	0.0016907	9.31e-05	0	0	0.0001588	0.0002442	1.23e-05	7.58e-05	0.0008548	0.0001318	0.0013935	0.0002902	0.0010236	0.0004604	4.53e-05	0.0001177	6.91e-05	0.0014829	0.0001774	0.0009086	0.0003796	2.19e-05	2.89e-05	2.08e-05	0.0001542	6.81e-05	0.0001397	4.5e-05	9.82e-05
Bacteroidetes_oral_taxon_274	0	0.49	0.00968827	0.0686023	4.81e-05	4.73e-05	4.26e-05	0.0002796	8.1e-05	0.0001163	2.09e-05	3.05e-05	0.0001254	7.5e-05	0.0001712	8.58e-05	0.0001103	0.0001351	0.0001057	0.0003337	0.0001116	0.0001387	6.6e-06	2.62e-05	4.97e-05	2.58e-05	8.2e-06	4.77e-05	4.62e-05	0	0.0001039	7.63e-05	0	0.0003986	3.65e-05	7.38e-05	4.45e-05	5.96e-05	9.8e-06	4.81e-05	0.0003758	0.0001339	1.1e-05	6.8e-06	0.0002161	3.91e-05	0.0001324	4.1e-06	5.39e-05
Porphyromonas_catoniae	0	0.49	0.00975014	0.0685936	9.89e-05	0.0001637	2.58e-05	0.0005173	7.85e-05	3.78e-05	0.0001375	0.0001831	8.96e-05	7.67e-05	6.07e-05	0.0003609	0.0001388	0.000454	0.0001442	0.00032	0.0004383	6.14e-05	1.26e-05	4.22e-05	8.64e-05	6.03e-05	2.26e-05	0.0001584	0.000216	0	0.0006466	0.0002548	0.0002908	0.000354	0.0001053	9.27e-05	9.89e-05	0.0001679	0.0002964	2.22e-05	0.000169	4.26e-05	1.25e-05	5.3e-06	0.000124	6.15e-05	0.0001655	0	0.000283
Prevotella_saccharolytica	0	0.49	0.00977392	0.0685903	8.93e-05	0.0001681	0.0002569	0.0002327	0.0003229	0.000122	0.0009412	0.0002997	5.07e-05	1.46e-05	0.0004675	0.0003	2.93e-05	0.0004394	0.0001773	0.0005889	0.0002729	0.000187	8.65e-05	0	0.0001604	5.94e-05	3.02e-05	0.0003687	0	6.95e-05	0.0001414	0.0001412	3.2e-05	0.0001813	5.49e-05	2.15e-05	1.17e-05	0.0008115	8.93e-05	0.0001846	0.0002269	4.84e-05	7.03e-05	5.14e-05	8.46e-05	6.77e-05	0.0002342	1.25e-05	2.67e-05
GGB3385_SGB4472	0	0.48	0.0158288	0.0667834	0.0030219	0.007432	0.0061654	0.0025974	0.0030219	0.0014305	0.003017	0.0002626	0	0.000671	0.0012421	0.0005448	0.0190037	0.0027205	0.0193792	0.0042566	0	0.0006027	0.0133938	0.0015711	0.0004328	0.0016249	0.002972	0.0093807	0.0069272	0.0141503	0.0001618	0.000267	0.0020789	0	0.0285937	0.0150509	0.0291253	0.0008464	0.0086211	0.005985	7.73e-05	0.0343289	0.0086974	0.0041895	0.0059486	0.0113615	0.0128731	0.0075957	0.0077226
Eubacterium_infirmum	0	0.48	0.0117191	0.0669361	0.0014001	0	0.0043213	0.0001131	0.0070281	0.0034926	0.0011558	0.0012939	0.0103794	0.0012481	0.0017775	0.0006637	0.0022591	0.0086059	0.0032603	0.0018086	0.0028439	0.003423	0.00133	0.0007877	0.0007258	0.0011489	0.0042911	0.0016708	0.0037735	0.0014001	0.0001962	0.0010193	0.00283	0	0.0017557	0.0061342	0.0023995	0.001923	0.0009574	0	0.0001273	8e-07	0.0004663	0.0091758	0.0022157	0.0028032	0.0098883	0.0006534	0.0001257
Megasphaera_micronuciformis	0	0.48	0.0105285	0.0670654	0.0006627	0.0002229	0.0026067	0.0006291	0.00261	0.0020444	0.0005505	0.0003073	0.0014875	0.0008788	0.0017969	0.0003517	0.006255	0.000636	0.0005055	0.0016746	0.000968	0.0010038	0.0005261	0.0006627	0.0002083	0.0011651	0.0018785	0.0007535	0.0002376	0.0021662	0.0001074	0.0010122	0.0005721	0.000124	0.0005237	0.0024661	0	0.0015592	0.0005267	0.0007919	0	0	0.0010142	0.0026491	0.0015864	0.0005896	0.0016504	0.000368	0.0005824
Oribacterium_parvum	0	0.48	0.0118553	0.0671544	0.0008147	0.0009117	0.0056849	0.0003949	0.0002281	0.0032058	0.0045834	0.0070799	0.00017	0.0013931	0.0021755	0.0009478	0.0001174	0.0046812	0.0072252	5.93e-05	8.4e-06	0.0011933	8.67e-05	0.0124252	0.0008231	0.0009833	0.001955	0.0017136	0.0007971	0.0016544	0.0011808	0.0005592	0.0027986	0.0026785	5.15e-05	0.0005946	0.0030757	0.0006212	0.0001525	0.0036736	0	0.0008147	0.0005091	0.0005182	8.86e-05	9.9e-05	0	0	0.0428462
GGB1203_SGB1568	0	0.48	0.0126139	0.0669165	0.001781	0.0047082	0.0152505	0.0023931	0.0017088	0.0098366	0.0006664	0.0094519	0.0030747	0.001781	0.0035099	0.0053428	0.0006977	0.0026858	0.0029824	0.0013364	0.0036854	0.004637	0.0002756	0.0004263	0.0001722	0.0027373	0.0011748	0.0048594	0.0020516	0.0001957	0.0103588	0.0027019	0.0001608	0.0010041	0.0002268	0.0023573	0.0001274	0.0103729	0.0004159	0.0005701	0.0256677	0	0.0007875	0.0077969	0.0030485	0.0005114	0.0064942	0.0007997	0
Haemophilus_haemolyticus	0	0.48	0.00989258	0.067149	0.0002737	0.000988	0.0027563	0	0.0006572	0.0006119	0.0001174	0.000648	0.0006021	0.0002922	0.0005213	0.0003598	0.0034033	0.0005431	0.0005639	0.0014011	0	0.0005879	4.93e-05	4.11e-05	9.02e-05	0.0001899	0.0016784	0.0004519	9.42e-05	3.68e-05	0.0009896	0.0008172	9.7e-06	0.0031445	4.14e-05	0.000277	6.12e-05	0.0002984	2.01e-05	0.0002737	8.08e-05	8.92e-05	2.36e-05	0.000397	7.64e-05	0.000431	0.0004072	4.7e-05	0.0001732
Aggregatibacter_segnis	0	0.48	0.0135114	0.066794	0.0015189	0	0.0123664	0.0002355	0.0060688	0.0133169	0.000559	0.0008304	0.0008983	0.0116967	0.0015189	0.008764	0.0032675	0.0006991	0.00831	0.0150488	0.0009129	0.0123352	0.000175	0.000473	0.0020998	0.0005106	0.0033701	0.0026617	0	0.0021415	0.0011326	0.0014983	0.0003435	0.0068052	0.0002634	0.0064883	0.000829	0.007503	0.008081	0.0125821	0.006696	0.0007096	0.0076307	0.0138226	0.0026864	0.0063018	0.013839	0.0004284	0.0007253
SR1_bacterium_human_oral_taxon_HOT_345	0	0.48	0.0107835	0.0670602	0.0005754	0.0002293	0.0002846	0	0.0004011	0.000308	0.0005837	0.0015135	0.0008836	0.0001642	0.0005023	0.0142566	0.0003749	0.0065098	0.0016231	0.00585	0.0034142	0.0012061	0	0.0005754	0.0029499	0.0008965	0.0002385	0.0001314	0.0029761	0.0006132	0.0013943	0.0007227	0.0041066	0.0026348	8.53e-05	0.0011528	6.78e-05	0.0054762	0.0009524	0.0005394	0.0009448	9.12e-05	0.0002035	0.0011802	0.0010666	0.0005347	0.0004029	4.47e-05	0
Alloprevotella_tannerae	0	0.48	0.0100417	0.0671343	0.0002771	0.0002731	0.0004215	0.0004724	1e-05	9.16e-05	0.0010514	2.25e-05	0	0.0001879	6.89e-05	0.0002771	0.0004322	0.000394	0.0006226	0.0001048	0	2.4e-06	0.0043759	0.0003262	2.61e-05	0.0002185	7.94e-05	0.0004488	0.0013839	0.0013002	4.59e-05	4.86e-05	0.0001093	5e-06	0.0013844	0.0004593	0.0009226	5.08e-05	0.0006881	0.0010977	0	0.0072869	0.000218	4.45e-05	0.0022058	0.0012975	0.0012495	0.0006678	0.0007397
GGB6814_SGB9728	0	0.48	0.00958142	0.0671898	7.09e-05	0.0004588	1.4e-05	0	9.31e-05	1.96e-05	4.69e-05	2.8e-05	0.0002851	0.0001007	4.63e-05	8.3e-05	8.4e-05	0.0004349	0.0005314	0.0006177	0	5.8e-06	0	7.09e-05	0.0001497	0.0002113	3.4e-06	2.05e-05	0.0013033	4.89e-05	0.0002906	7.63e-05	7e-05	0.0001836	0.0001851	1.23e-05	0.000225	0.0002205	5.99e-05	0.0001295	0.00039	6.19e-05	1.2e-06	0.0001637	0.0005328	3.94e-05	1.7e-05	2.6e-06	0.0012096
Lachnoanaerobaculum_orale	0	0.48	0.0098811	0.0671484	0.0003542	0.000469	0.0017497	0.0005395	0.0004925	0.0005222	0.0003973	0.0001863	0.0003923	2.96e-05	0.0002549	0.0004436	0.0013064	0	0.0004545	0.0020846	0	0.0002905	0.0003542	0.0001664	0.0002236	0.0001388	0.0002167	0.0004039	0.0006801	0.0001647	7.33e-05	6e-05	0	0.0002791	9.65e-05	0.0019539	0.0002406	0.000311	0.0001696	0.0007237	0.0007562	0.0006083	0.0004828	0.0004959	0.0008331	0.0017385	0.001503	4e-05	0.0003901
Campylobacter_SGB19317	0	0.48	0.0105939	0.0672608	0.0002052	0.0013724	6.95e-05	0.0002052	8.28e-05	0.0015046	0.0387263	0.0001327	0.0015121	7.67e-05	0.0001904	0.0005024	0.0001018	0.0008578	0.000725	0.0009335	4.01e-05	0.0004868	9.55e-05	0.0001114	0.0013331	0.0001294	0.0001511	0.0007528	0	0.0002042	0.0002459	8e-07	0.0004232	0	0.0001147	0.0001704	0.0007815	0.0016989	0.0002408	0.0008244	0.0008421	5.8e-06	0.0003067	0.0006717	0.0002075	0.0003735	0.0026765	0.0002438	0.0001269
Selenomonas_sputigena	0	0.48	0.00952379	0.0671977	3.92e-05	0.0009162	3.2e-06	0	1.57e-05	0.0001899	0.0001499	3.46e-05	0.0002992	2.83e-05	8.91e-05	1.4e-05	1.42e-05	0.0004616	0.0001508	0.0002417	0.0002947	0.0001691	6.1e-06	3.49e-05	0.0001842	1.9e-05	5.1e-06	3.92e-05	0.0002231	0	4.32e-05	0.0002955	0.0002394	0.0001407	3.04e-05	1.57e-05	1.02e-05	0.0005358	2.88e-05	0.000123	1.82e-05	6.1e-06	1.7e-05	4.39e-05	0.0001009	0.0001917	5.53e-05	2.11e-05	4.3e-06
Tannerella_forsythia	0	0.48	0.00950578	0.0672001	6.88e-05	0.0002005	6.17e-05	0.000169	8e-05	0.000201	0.0001015	2.42e-05	7.32e-05	2.34e-05	0.0001607	0.0001233	0.0001649	0	0.0002923	0.0007685	0	7.67e-05	4.34e-05	0	0.0001854	3.03e-05	1.75e-05	0.0001282	0.0001393	9.5e-06	3.18e-05	9.29e-05	6.68e-05	6.32e-05	3.12e-05	0.0001044	3.42e-05	6.88e-05	2.95e-05	0.0001624	0.0001123	0.0003072	7.45e-05	2.59e-05	4.14e-05	0.0001065	0.0002148	3.6e-06	7.78e-05
Cardiobacterium_valvarum	0	0.48	0.00967466	0.0671767	0.0001592	0	0.0001362	0.0001597	0.0003483	0.0002762	1.85e-05	0.0001949	3.87e-05	1.84e-05	0.0001592	0.0010452	0.0001753	0.0001147	0.0002035	0.0008953	8.07e-05	0.0004141	0.0001182	0	6e-06	0.0001682	0.0002153	0.0001001	0.0002107	8.92e-05	0.0006963	0.0001611	7.31e-05	0.0001555	5.97e-05	9.43e-05	0.00062	0.0012434	5.91e-05	0.0012158	0.000521	0.0009089	7.23e-05	8.23e-05	0.000673	0.0002226	0.0002776	2.47e-05	0.0007188
Treponema_socranskii	0	0.48	0.00969635	0.0671734	0.0002027	0.0001148	0.0002807	9.6e-05	0.0003661	0.0003675	0.0003255	0.0005876	0.0002727	6.28e-05	0.0002752	0.00078	0.0002444	0	0.0005673	0.0012736	0	0.0004548	0.0001151	0	0.0008858	0.0002027	0.0001514	0.0002592	0.0011355	3.54e-05	9.47e-05	0.0004369	0.0002623	0.0001753	7.34e-05	0.0001849	9.86e-05	0.0003561	0.0001836	0.0008772	0.0001144	0.0003015	0.0001434	5.67e-05	0.0001266	0.0002777	0.0006028	0.0003963	0.0001628
Prevotella_veroralis	0	0.48	0.0101634	0.0671156	0.0002899	0.0006782	5.67e-05	0.000433	0.0006168	0.0004538	0.0018079	1.12e-05	0.0004825	0.0001097	0.0001777	0.0024671	0.0003666	4.7e-05	0.0001979	0.0002309	0.000174	5.57e-05	0.000289	0.0022071	0.0025041	0.0005843	7.18e-05	0.0005474	0.0007181	0	0.0005257	3.13e-05	0	0.0043617	1.86e-05	0.0001183	0.0035257	0.0005887	0.0007184	0.0038703	0.0002409	0.0025386	0.0001679	0	0.0006258	1.34e-05	0.0003308	0.0002899	0.0013238
Lancefieldella_rimae	0	0.48	0.00969849	0.0671735	0.0002005	0.0005478	0.00024	0.0002987	0.0002175	0.0007775	0.0002005	0.0004831	0.000357	3.11e-05	0.0005119	0.0021143	2.27e-05	0.0009787	0.0001631	0.0001135	0	0.0004463	7.5e-06	3.7e-06	0.0005572	1.14e-05	0.0001325	0.0002883	0.0001252	0.0003126	0.0003515	0.0001417	0.0003786	0.0001279	5.58e-05	5.33e-05	0.000391	0.0010908	0.0007198	7.2e-06	0.0005453	5.22e-05	4.52e-05	0.0002549	0.000101	0.000295	0.0003922	2.37e-05	6.05e-05
Streptococcus_gordonii	0	0.47	0.0119081	0.0655508	0.0009428	0.0122309	0.0032554	0	0.0023814	0.0015144	0.0019294	0.0003903	0.0011382	0.0011914	0.00066	0.0025723	0.0140642	0.0068969	0.0024479	0.0007718	0	0.0008317	6.1e-06	0.000753	0.0006278	0.0007121	0.0066243	0.0005023	0.0054242	0.000432	0.0010998	0.0011827	0	0.0002633	0.0002247	0.0125542	0.0009428	0.000431	0.000191	0.0011714	0	0.0007301	0.0056185	0.0065284	0.0005333	0.0069191	0.0175648	0.0050568	0.0003646
Eubacterium_brachy	0	0.47	0.011774	0.0655644	0.0007565	0.0004	0.0088357	0.0045734	0.0026272	0.002276	7.72e-05	0.0182476	3.35e-05	0.000524	0.0114805	0.0011631	0.0006388	0.0021239	0.0082672	0.0007565	2.39e-05	0.0002426	0	1.97e-05	0.001071	0.0005945	0.00011	0.0027239	3.76e-05	0.0048727	0.0033749	0.0003503	0	0.0044757	0.010195	0.0019204	0	0.0088351	0.0019915	0.0016066	0.0115269	0.0017505	0.0070848	0.0026805	0.0005184	0.0001405	0.0004009	0.0001347	0.0016368
GGB4533_SGB6246	0	0.47	0.0101728	0.0656888	0.000553	0.0018735	0.0031899	0	0.000605	0.0008409	0.0006217	0.0009536	0.0047807	0.0014846	0.0038403	0.0040605	0.000553	5.59e-05	0.0008814	0.0008053	0	0.0052232	0.0002921	0	0.000785	0.0007088	0.0010575	0.0004986	0	4.58e-05	0.0022279	0.0003024	7.47e-05	0.0023138	1.69e-05	0.0010805	0.0001234	0.0019519	0.0002986	0.0016708	0.0008848	0.0001578	4.67e-05	0.0001944	0.001656	0.0001197	0.0017351	0.0001758	0.00029
GGB1088_SGB1395	0	0.47	0.0100482	0.0657106	0.000339	9.93e-05	0.0008402	0	0.0001449	0.0019682	0.0002416	0.0004934	0.0004628	0.0005823	0.00159	0.0013346	0.0008161	0.0002512	0.000339	0.0014916	0	0.0074033	8.69e-05	0.00012	0.000395	0.0007641	0.0010728	0.0003322	0.0021027	6.16e-05	0.0003379	0.0007049	0	0.0003983	9.16e-05	0.0001984	0.000213	0.0001897	5.07e-05	0.0005007	0.003322	0.0013709	6.03e-05	0.0070005	0.0011741	0.0005048	0.0003149	0	0.0018231
candidate_division_SR1_bacterium_MGEHA	0	0.47	0.00952292	0.0657704	0.0001646	0.0005549	1.59e-05	0	0.0001182	0.000291	0.0001583	0.0003316	4.7e-05	0.0003505	0.0001375	0.000328	0.0002685	0.0005777	0.0006242	0.0016425	0	0.0001501	8e-05	0.0006684	0.0020132	0.0002628	0.0001181	0.0007612	0.0005136	4.42e-05	0.0007033	0.0005	4.86e-05	0.0001507	3.55e-05	0.000177	5.2e-05	0.0003044	4.8e-05	0	0.0005454	0.0001646	1.74e-05	0.0006275	0.0004365	0.0001467	0.0001707	2.86e-05	0.0005145
Capnocytophaga_granulosa	0	0.47	0.0100813	0.0656972	0.0004399	0.0035538	0.0005055	0.0011355	0.0002479	0.0008396	0.0015997	0.0022543	0.0003843	0.0004399	0.000563	0.0025205	0.0006673	0.0035648	0.0014148	0.0009824	0	0.0003676	0.0002916	9.1e-05	0.0035311	0.00102	0.0003725	0.0025591	0.002098	0.0002135	0.0003686	0.0003725	0.0004416	0.0013945	0	0.0012884	0.0006408	0	2.81e-05	0	0.0021379	0.0028385	7.29e-05	0.000212	0.0004172	0.0003396	0.0007086	0.0005619	0.000435
Capnocytophaga_SGB2480	0	0.47	0.0100265	0.0657082	0.0003304	0.0017021	0.0030089	0	0.0008017	0.0009676	0	0.000344	0.0001848	0.0002411	0.0050581	0.003709	0.0010337	0.000266	0.0001538	0.0004103	0.0002541	0.0012051	1e-05	8.83e-05	0.0002783	0.000197	8.25e-05	0	0.0001656	4.22e-05	0.003611	0.0008569	0.0007067	0.0025834	0.0001356	0.0010222	0.0003559	0.0037526	0.0005486	1.74e-05	0.0017732	5.87e-05	0.0001232	0.0028664	0.0007334	7.58e-05	0.000579	2.45e-05	0.0005242
TM7_phylum_sp_oral_taxon_348	0	0.47	0.00950378	0.0657739	0.0001102	1.69e-05	0.0002734	0.0004598	0.0001714	0	1.52e-05	8e-07	2.49e-05	1.58e-05	2.85e-05	0.0001922	0.0002011	0.0008473	0.0002436	0.0006257	0.0002302	9.91e-05	0.0001202	0	0.0001762	4.55e-05	0.0001061	0.0001102	0.0007078	9.8e-06	4.93e-05	4.83e-05	0	0.0004879	0.0001516	6.53e-05	0.0009074	9.01e-05	0.0001194	0.0021065	0.0011013	0.0023296	2.13e-05	0.0001881	0.0004368	1.86e-05	0.0013237	3.71e-05	0.0001225
Alloprevotella_sp_Lung230	0	0.47	0.00937188	0.0657914	8.46e-05	0.0001521	7.79e-05	0	0.0001852	0	7.48e-05	0.0001701	0.0001059	9.4e-06	0.0003344	0.0003268	6.19e-05	0.0002447	0.0005299	0.0017764	0	3.57e-05	8.46e-05	0	0.0001632	8.43e-05	5.49e-05	0.0002118	0.0005101	8.11e-05	5.22e-05	0.0002146	7.37e-05	0.0001333	0.000123	0.0001417	0.000126	6.54e-05	0.0001089	0.0004576	0.000255	0.0002784	4.04e-05	1.5e-05	7.74e-05	0.0001489	0.0001354	3.02e-05	3.1e-05
Prevotella_oulorum	0	0.46	0.0147838	0.0640198	0.004177	0.005332	0.0052286	0.0066976	0.0045832	0.0053974	0.003778	0.0011814	0.0017946	0.0062982	0.0057844	0.0036497	0.0186883	0.0054421	0.0269294	0.0076505	0.0109176	0.0121319	0.0071446	0.0043918	0.0025191	0.004569	0.0091798	0.0169268	0.0228995	0.0033704	0.0006912	0.0006555	0	0	0	0.0005214	0.0020411	0.0011841	0.002374	0.0029596	6.54e-05	8.22e-05	0.0107179	0.0053592	0.0078158	0.0025004	0.0115455	0	0
GGB1201_SGB1566	0	0.46	0.0118272	0.0641032	0.0017001	0.0027533	0.0049789	0	0	0.0056932	0.0043187	0.0006943	0.0036475	0.0008111	0.0112041	0.0027569	0.0001768	0.0046071	0.0033584	0.0098253	0.0002187	0.0065374	8.5e-05	0.0007274	0.0026676	0.0005161	0.0026862	0.0058841	0	0.0062575	0.0031409	0.0015331	0.0017001	0	0.0002394	0.0005793	0.0067856	0.0099598	0.0016786	0.0023384	0.0163383	0.0001007	0.0013007	0.0055306	0.0032862	0.0019933	0.0043935	0.0002347	0.0006001
Actinomyces_SGB17168	0	0.46	0.00978784	0.064324	0.0003465	0.0005003	0.0006857	0	0.0002579	0.0004947	0.0109732	0.0002624	0.0012107	0.0002543	0.0007686	0.0003838	0.0001845	0	0.0010548	0.0021758	0	0.0009232	8.53e-05	0.0002846	0.0020588	0.0001422	0.0001723	0.0008878	0.0014661	0.0002516	0.0003478	0.0003465	0.0005532	8.8e-06	8.46e-05	0.000206	0.0005291	0.0037782	8.27e-05	0.0008661	0.0027231	0.0002091	0.0004115	0.0005116	0.000442	0.0005356	0.001624	0.0003246	0
Porphyromonas_endodontalis	0	0.46	0.00976066	0.0643174	0.0002828	0	9.29e-05	0.0010948	0.0004812	0.0010795	0.0022751	0.002695	0.0002898	0.0005595	0.0008825	0.0024696	9.46e-05	0.0011889	0.0005671	0.0001853	0.0024494	2.26e-05	0.0010947	0.0007943	0.0006613	0.0003376	3.2e-06	0.0017069	1.13e-05	0.0001736	0.0044174	7.72e-05	0	0.0057677	3.27e-05	0.0004884	0.0001147	0.0001717	4.31e-05	0.0018539	0	0.0006646	0.0001323	3.46e-05	4.74e-05	0.000121	0.0002828	0.0015505	0
Campylobacter_rectus	0	0.46	0.00915303	0.0643947	3.89e-05	0.0007275	0.0002558	4.43e-05	2.2e-06	0.000689	5.2e-05	3.38e-05	0	3.89e-05	0.0002534	0.000152	4.4e-06	1.13e-05	8.6e-05	0	5.4e-06	0.0001867	0	0.0001199	0.0003064	1.6e-06	5.45e-05	1.16e-05	0	0.0001175	0.0001895	5.88e-05	7.8e-06	0.0001637	9.5e-06	1.7e-05	0.0003795	2.47e-05	1.77e-05	6.2e-06	0	0.0001245	0.0021549	0.000147	9.19e-05	5.8e-05	3.88e-05	6.6e-06	7.06e-05
Abiotrophia_sp_HMSC24B09	0	0.46	0.00905114	0.0644084	1.98e-05	1.28e-05	0	4.35e-05	4.15e-05	2.88e-05	1.09e-05	9.7e-06	2.94e-05	1.17e-05	1.54e-05	4.3e-05	2.07e-05	0.0002564	7.48e-05	4.17e-05	0.0001006	1.05e-05	1.16e-05	0	4.75e-05	2.3e-05	1.06e-05	2.29e-05	6.76e-05	0	2.97e-05	1.03e-05	8.6e-06	4.35e-05	3.9e-06	5e-06	9e-06	4.8e-05	3.88e-05	6.03e-05	0	9.28e-05	4.3e-06	0	5e-07	8.6e-06	6.61e-05	2.69e-05	0.0001376
Streptococcus_pneumoniae	0	0.46	0.00927381	0.0643784	6.92e-05	0.0002033	0.0005827	0.0021579	0.0002372	0.0008726	0.0001481	0	0.0003911	0	7.4e-05	0.0001084	1.75e-05	0.0018445	5.32e-05	8.72e-05	0.0007511	0.0002279	3.41e-05	0	0.0001442	8.8e-06	1.83e-05	3.62e-05	9.71e-05	1.36e-05	0	0.0001585	0.0002037	1.7e-06	6.92e-05	3.47e-05	0.0003268	6.93e-05	2.8e-05	0.0003797	0.0018697	0.0001746	0	1.63e-05	2.1e-05	6.16e-05	3.4e-05	2.22e-05	0.0006791
Oribacterium_sp_oral_taxon_078	0	0.45	0.0123637	0.0626833	0.0017045	0.0023153	0.0004047	8.59e-05	0.0049741	0.0019756	0.0120046	2.28e-05	0.0002044	0.001401	0.0057623	0.000139	0.0121699	0	0.015823	0.011302	0.0010181	0.001951	0.0118756	0.0021061	0.0001933	0.0017045	0.0026349	0.0081941	0	0.000866	0.0008808	0.0061982	0	0	0.0016239	0.0020472	0.0032048	0.0017655	7.88e-05	0	0.0005132	0.0105725	0.0045111	0	0.017455	0.0064829	0.0043663	0.0004804	0.00032
Mycoplasma_salivarium	0	0.45	0.0173204	0.0630474	0.003097	0.0003028	0.0136221	0.0006944	0.0032722	0	0.0068259	0.0007826	0	4.82e-05	0.000811	0.0021242	0.0139853	0	0.0212421	0.0011152	0	0.0005847	0.0523168	0.0068199	0.0061011	0.0029993	0.002991	0.0119247	0.0122745	0.031322	0.0001279	8.85e-05	0.0015282	0	0.007944	0.0212424	0.0174386	0.0037684	0.0016513	0.0227272	0	0.0365515	0.0174906	0.0073757	0.0358389	0.0078674	0.0003334	0.0061172	0.0455905
Candidatus_Saccharibacteria_unclassified_SGB19782	0	0.45	0.00904641	0.0629817	0.0001177	0.0001811	3.66e-05	0	0.0006015	0.0003767	0	6.73e-05	0.000224	0.0002509	0.0002925	0.0004416	0.0001143	0.0006706	0.0002494	0.0005898	0	0.0004298	5.75e-05	0.0001279	0.0001177	0.0001407	0.000111	0.0001783	0.0004339	9e-07	0.0011254	0.0003297	0	0.0020068	2.59e-05	0.0005424	8.95e-05	0.0002034	4.81e-05	8.34e-05	0.0001262	2.49e-05	5.66e-05	8.92e-05	5.6e-05	9.3e-05	0.0001483	0.0001884	0
Prevotella_histicola	0	0.45	0.0104629	0.0628766	0.0002452	0.0006957	0.0035091	0.0007483	0.0023867	0.0002452	0.0004315	0.0002085	0	0	2.81e-05	0	0.0002804	0.003306	0.0038656	4.94e-05	2.81e-05	3.51e-05	0.0001694	0.0001611	0.0001898	0.0005831	0.0001801	0.0004434	0.0030067	0.0004487	0.0001217	0	9.33e-05	0.0051389	0.0001029	0.0007837	0.0044826	0.0018965	0.0127068	0.0069677	0.0204884	0.0029617	0.001244	0.0012809	0.0018981	1.4e-06	8.27e-05	3.83e-05	0.0022565
GGB4733_SGB6557	0	0.45	0.00891612	0.0629995	5.88e-05	0.0006999	5.92e-05	0.0001069	1.43e-05	0.0002345	8.06e-05	7.37e-05	5.88e-05	2.86e-05	0.0002319	7.45e-05	3.96e-05	0	6.82e-05	0.0003013	0	7.25e-05	4.5e-06	6.1e-06	0.0001197	3.31e-05	2.82e-05	4.32e-05	0	6e-06	5.09e-05	0.0001234	0.0006129	0.0002964	2.47e-05	7.5e-06	3.52e-05	0.0001549	5.96e-05	0.0001298	0.0002235	3.04e-05	5.19e-05	1.14e-05	7.26e-05	0.0001595	0.0001229	0	0
Veillonella_sp_3627	0	0.45	0.00901607	0.0629862	8.9e-05	0	0.0016857	0.0001794	3.64e-05	0.0004256	1.01e-05	3.29e-05	0.0005055	0.0001228	0.0002657	0.0001306	8.9e-05	0.0004119	4.17e-05	0.0018617	0.0002432	0.0004621	0	8.71e-05	0.0001508	4.96e-05	4.15e-05	0.0001449	0.0001203	6.3e-06	0.0001022	0.0002926	0	0.0002003	4.1e-05	0.0001135	6.4e-05	0.0001904	0.0001958	2.45e-05	0.0002016	2.6e-06	3.72e-05	2.9e-05	0.0001839	9.45e-05	0.0009062	0	6.8e-06
Eubacterium_yurii	0	0.45	0.00899105	0.0629892	7.69e-05	0.0012145	0.0003702	0	6.27e-05	7.69e-05	1.57e-05	1.43e-05	0.0002516	5e-06	0.0001536	0.0001493	7.72e-05	0.0003753	1.28e-05	0.0005468	0.0003131	0.0001703	0	0	0.0002149	3.99e-05	7.4e-06	3.12e-05	0.0002795	0	0.000556	1.75e-05	9.71e-05	0.0002243	5.39e-05	0.0001393	0.0001013	7.07e-05	1.16e-05	0.0004559	0.0012959	0.0001521	5.2e-06	4.58e-05	0.0002052	3.07e-05	0.0003329	8.6e-06	0.0002666
Bacteroidetes_unclassified_SGB1343	0	0.45	0.00906265	0.0629799	8.89e-05	0.0006349	5e-07	0.0004435	0.0004399	0	0.0001055	0.0001042	0.0006643	1.72e-05	1.22e-05	0.0025574	3.78e-05	0.0009684	0.0003629	0.0005091	0.0001471	0.0005028	1.83e-05	0	9.8e-06	0.0007679	8.37e-05	9.53e-05	0	7.87e-05	0.0012659	6.76e-05	0	6.66e-05	0.0002476	7.5e-05	9.37e-05	8.89e-05	7.72e-05	0.0003862	0.0001206	0.0001364	5.8e-06	0	4.53e-05	1.85e-05	0	0.000263	0.0003352
Prevotella_micans	0	0.45	0.0098474	0.0629039	0.0003099	0.0057913	0.0014011	0.0002498	1.2e-05	0.0017366	0.00021	0.0089903	0	2.14e-05	0.0001947	0.0016507	3.15e-05	0.0010647	0	6.31e-05	0.0116081	0.0003099	0	0.0005183	0.0005353	0.0009173	0.0006033	0.0017875	0.0001261	0.0005886	0.0017261	0.0002543	0.0008174	0.0012582	1.4e-06	0.003352	8.07e-05	0.0030357	0.0003309	0	0.0001413	0	0.000324	0.0002416	0.0004251	0.0007454	2.02e-05	5.88e-05	0
GGB1472_SGB2038	0	0.45	0.00901438	0.062986	0.0001037	0.0009481	2.88e-05	0	0.0001112	0.0004624	0.0001663	2.38e-05	0.0003517	4.85e-05	0.0002415	0.0002048	3.72e-05	0	0.0002808	0.0013208	0	8.73e-05	0.0001037	0.0001216	0.0012446	3.16e-05	1.11e-05	0.0001349	0.0006661	0.0003017	2.35e-05	0.0001183	4.01e-05	0.0002311	7.06e-05	0.0001009	0.0001321	4.08e-05	7.56e-05	0.0007775	0	0.0001645	2.3e-06	6.57e-05	0.0001949	0.0001703	0.0001011	0.0001199	0
Aggregatibacter_aphrophilus	0	0.45	0.00909506	0.0629753	8.03e-05	0.0007468	7.41e-05	0.0004755	7.44e-05	3.47e-05	0.0008015	0.0009112	0.0002672	0.0001052	2.51e-05	0.0017432	0.0002126	0.0012004	6.66e-05	0.0001006	0.0016956	0.0003306	1.08e-05	3.78e-05	0.0006873	0	4.56e-05	0.0001385	0.0010729	4.9e-06	0.0001947	8.88e-05	0	6.73e-05	4.9e-06	3.03e-05	1.33e-05	0.0003784	3.11e-05	0	0.0009052	6.23e-05	8.77e-05	4.09e-05	0.000118	0.0001961	8.03e-05	0	0
Treponema_sp_OMZ_804	0	0.45	0.00892271	0.062999	2.82e-05	0.0001424	1.21e-05	5.34e-05	2.57e-05	0.000257	0	4.17e-05	5.18e-05	5.56e-05	0.0001791	3.4e-06	1.96e-05	0.0017291	4.35e-05	0.0001221	0.0007697	1.23e-05	6.7e-06	4.63e-05	1.2e-05	3.25e-05	1.9e-05	2.82e-05	3.95e-05	0	0.0001502	0.0001078	0.0003065	0.0002049	2.2e-05	2.09e-05	2.57e-05	4.69e-05	4.9e-06	0	4.99e-05	0	4.08e-05	0	4.1e-06	2.37e-05	2.04e-05	3.05e-05	0.0001739
Leptotrichia_massiliensis	0	0.45	0.00899535	0.0629913	3.53e-05	0	0.0045477	3.19e-05	3.84e-05	4.5e-06	8.94e-05	1.7e-06	5.58e-05	0	3.42e-05	0.0001744	2.48e-05	0.000568	0.0001062	0.0002278	3.53e-05	0.0001494	2.58e-05	0	6.25e-05	6.5e-06	5.4e-05	2.85e-05	0.0004658	3.4e-05	3.93e-05	6.38e-05	4.42e-05	1.53e-05	8.56e-05	0.0006726	3.1e-06	0	5.35e-05	0.0001158	9.51e-05	3.25e-05	5.45e-05	1.03e-05	1.29e-05	4.44e-05	0.0001692	1.86e-05	0
Pseudoleptotrichia_goodfellowii	0	0.45	0.00924822	0.063	4.14e-05	0.017644	5.49e-05	9.67e-05	4.04e-05	0	0	0.0001286	5.23e-05	1.26e-05	3.97e-05	0.0002898	0.0001636	3.19e-05	3.06e-05	0.0001337	0	3.9e-06	3.65e-05	6.21e-05	7.64e-05	3.11e-05	4.44e-05	5.14e-05	0.0002386	0	3.89e-05	0.0002361	0.0003478	0.0004969	7.7e-06	2.36e-05	0.0001688	2.76e-05	0.0002651	0.0002149	0	9.99e-05	1.84e-05	0	4.52e-05	1.16e-05	3.54e-05	3.96e-05	6.45e-05
Shuttleworthia_satelles	0	0.45	0.00904908	0.0629819	8.52e-05	0	1.61e-05	4.62e-05	5.3e-06	0.0002625	0.0002849	0.000264	6.9e-06	0.0006562	0.0007801	0.000737	8.52e-05	0.0001577	0.0001229	8.37e-05	6.83e-05	0.0001859	0	0.0008755	2.45e-05	0.0001869	0.000119	0.0002062	0.0002891	0.0002174	1.4e-05	0.0001862	0.0002669	4.14e-05	4.3e-06	5.2e-06	0	0.000166	1.2e-05	0.0007108	0.0003355	0.0003451	4.87e-05	8.9e-05	2.16e-05	2.5e-06	3.25e-05	3.1e-05	0.0006148
Streptococcus_intermedius	0	0.44	0.00934167	0.0615257	0.0002875	0.0002067	0.0078384	0	0.0053994	0.001174	0.0002875	0.0008542	0.0005553	0.0006248	0.0007443	0.0021295	0.0001181	0	8.02e-05	0.0013096	0	0.0016442	2.12e-05	1.97e-05	0.0005478	0.0005477	9.48e-05	0.0004862	0	6.79e-05	0.0022177	0.0005022	0	0.0012688	1.05e-05	0.0004712	0.0004097	0.0024517	0.0001029	0	0.0003887	0.0003668	0.0001784	0.0003516	7.25e-05	0.0002261	0.0018745	0.000192	0.0003659
Cutibacterium_acnes	0	0.44	0.0089235	0.0615716	9.77e-05	0.0018225	0.0001384	0	0.0001702	0.0001722	0.000287	0.0007646	0	0.0010934	0.0001394	0.0009807	0.0004605	0	8.5e-05	0.0013508	0	0.0002582	9.77e-05	5.21e-05	0.0004831	6.41e-05	2.09e-05	0.000198	0.0005072	6.12e-05	0.000234	7.37e-05	0.000161	0	2.4e-05	6.81e-05	0.0002718	0.0004399	3.8e-05	4.44e-05	0.0011852	1.72e-05	4.9e-05	2.37e-05	0.0017325	4.7e-05	6.63e-05	0	0.0006494
Porphyromonas_sp_oral_taxon_278	0	0.44	0.0096368	0.0615034	0.0002759	0.0005948	0.0008763	0.0005875	0	0.001152	3.99e-05	7.14e-05	0.0012712	5.77e-05	0.000266	0.0004479	0.0013127	0	0.0001679	0.000427	0	0.0008423	0.0125992	0.0008572	0.0002236	0.0001557	0.0013724	0.002065	0.0045627	7.96e-05	0	5.73e-05	0	0	0.0002784	0.0008902	0.0030842	4.49e-05	0.0001873	0.003237	0	2e-06	0.0002759	0.0002565	0.0010369	0.0005916	0.0067475	0.0010536	0.0002394
Capnocytophaga_sp_oral_taxon_332	0	0.44	0.00873803	0.0615968	3.99e-05	0.0005969	0.000157	6.9e-06	8.24e-05	0.0002601	0.00066	0.0002093	0.0001738	2.24e-05	9.14e-05	0.0006622	0.0002534	8.26e-05	0.0001724	5.93e-05	0	0.0003582	1.71e-05	0	1.32e-05	9.9e-06	0	0.0001875	0.0007934	0	0.0001443	9e-07	0	2.91e-05	8.4e-06	5.61e-05	4.16e-05	0	6.42e-05	0	4.25e-05	7e-07	3.99e-05	3.7e-05	6.74e-05	2.34e-05	9.41e-05	9.4e-06	1.6e-05
GGB3886_SGB5269	0	0.44	0.00876456	0.0615933	4.86e-05	0.0002079	3.06e-05	2.07e-05	4.86e-05	1.84e-05	3.35e-05	1.03e-05	4.64e-05	0.0001734	0.0004141	3.2e-06	0.0002381	0.0016261	0.0001334	8.37e-05	0.0004625	0	6.44e-05	0	0	0.0001575	1.07e-05	1.31e-05	0.0003953	0.000208	4.4e-05	0.0001035	0.0002269	7.89e-05	5.74e-05	8.4e-06	6.82e-05	0	9.4e-05	0.0008313	0.0001825	0.0003846	0	0	2.58e-05	0	1.07e-05	0.0001427	0.0001121
Leptotrichia_buccalis	0	0.44	0.00869978	0.0616021	1.85e-05	5.63e-05	9.4e-06	8.01e-05	4e-06	2.63e-05	9.4e-06	0.0001328	2.67e-05	1.04e-05	1.52e-05	7.26e-05	1.54e-05	0.0003599	0.000149	2.89e-05	0.0006628	4.97e-05	1.33e-05	0.0001847	0.0004633	0	1.41e-05	4.93e-05	0.0001488	0	0.0002451	4.93e-05	1.56e-05	2.79e-05	1.42e-05	5.5e-06	1.64e-05	0.0002209	5.28e-05	9.75e-05	0.0002638	1.85e-05	0	1.1e-06	2.81e-05	3.2e-05	6.7e-06	0	9.1e-06
Actinomyces_gerencseriae	0	0.44	0.00882856	0.061585	5.3e-05	0.0023315	5.96e-05	0.0001651	5.05e-05	2.25e-05	1.76e-05	7.79e-05	1.25e-05	0.0002513	0	0.0005333	5.33e-05	0.0002069	2.3e-05	0.0001697	0.0015136	1.01e-05	0.0001401	0.0002504	9.23e-05	9.75e-05	2.34e-05	0	8.16e-05	3.74e-05	1.9e-06	1.77e-05	0	0.001064	1.07e-05	0.0007052	0.0002808	0	3.7e-05	6.23e-05	0	0.0004109	0.0002038	5.3e-05	0.0003107	2e-06	7.5e-06	2.37e-05	1.96e-05
Pseudopropionibacterium_propionicum	0	0.44	0.00925238	0.0615342	7.47e-05	6.1e-06	0.0052391	0	1.61e-05	0.0009972	5.38e-05	0.0004365	4.35e-05	4.69e-05	0.0027614	0.0001959	0.0011682	2.02e-05	2.61e-05	9.8e-05	0	0	0.0004419	0.0004727	2.18e-05	0.0010026	0.0004349	2.12e-05	2.93e-05	0.0007132	0.0002453	3.79e-05	0	0.0001871	2e-06	0.0021529	0	0.0014685	0.0007842	1.68e-05	0	1.12e-05	0.0046903	0.0034532	0.002462	0.0006304	0.0008635	8.4e-06	0.0001163
GGB12796_SGB19893	0	0.44	0.00976535	0.0614652	0.000624	0.0012154	0.0010887	0.0001134	0.0014427	0.0018783	0.0006499	0.0009599	0.003287	0	0.0021323	0.0035614	0.000584	0.0045637	0.001605	0.0035795	0	6.96e-05	0.0006445	0.0002557	0.006334	0.0004768	0.0016028	0.0020385	0.0020566	0.0005597	5.58e-05	0.002934	0.0004178	0	0	0.0003472	2.19e-05	0.0016683	0.0004342	0.0018115	0	0.0009942	0.0001253	0.000624	0.0002547	0.0022334	0.0017036	0.0001838	4.04e-05
Alloprevotella_rava	0	0.43	0.0253259	0.0626339	0.0079122	0.0296921	0.0025554	0.0165268	7.39e-05	0	0.0034054	0.0006698	0	0.0074341	0.000462	0.0046328	0.0070519	0.0237994	0.0285318	0.0056762	0	0	0.0131099	0.0049137	0	0.0115964	0.0187986	0.0345067	0.0284539	0.0538999	0.000371	0.0009647	0.0156938	0	0.126127	0.0079122	0.0506388	0	0.0750918	0.0231396	0	0.0440669	0.0255388	0.001021	0.0581328	0.0154534	0.009646	0.0544624	0.0126965
Prevotella_pleuritidis	0	0.43	0.00919585	0.0601239	0.0001855	0.0007427	0.0007493	0	0	8.28e-05	0.000477	0.0002081	0.0001557	0.0006569	0.0035363	0.0088371	0.0002728	0.0003019	0.000727	0.0002221	4.7e-06	0.0016692	0.0005855	0.0001216	0.0002348	0.0015003	1.7e-06	0.0001924	0	2.86e-05	0.001275	0.000157	0	0.0035949	8.72e-05	0.0049456	0.0009046	0.0007065	5.34e-05	0	0	0.0001855	1.62e-05	2.44e-05	0.0041287	1.27e-05	0.0001334	0	0.0008074
Veillonella_dispar	0	0.43	0.00908919	0.060138	0.0002019	0	0.0003059	0.0001996	0.0002786	0.0005042	0	0.0044698	0	0.0007438	0.0011394	0.0090149	0.0002617	0.0002793	0.0003618	0.0002377	0.0014112	1.64e-05	0	0	0.0002704	0.0003149	0.0001084	0.0013394	0.0001062	0.0001155	0.0013317	8.12e-05	0.0001149	0.005319	0.0001104	0.0002019	0.0002087	0.0013069	6.37e-05	0	7.69e-05	4.25e-05	0.0001111	0.0001241	0.0002436	0.0003142	0.0005666	0.0001261	0.0012314
GGB12785_SGB19827	0	0.43	0.00882043	0.0601592	0.0001941	0.0023337	0.0001884	0.0010194	0.0003569	0.0007857	0.000778	0.0006426	0.000255	0.0002797	0.000567	0.0029054	0.0004176	6.19e-05	0.0006737	0.0006076	0.0013406	4.05e-05	0	0	0.0006036	3.7e-05	1.6e-05	0.0008732	0.001014	5.2e-05	0.0005219	8.38e-05	0	0.0009756	2.41e-05	0.0002059	0.0001974	0.0006764	8.38e-05	0	0	5.4e-05	0.000203	0	0.0001179	2.86e-05	0.0005778	0	0
GGB1472_SGB2037	0	0.43	0.00934556	0.0601113	0.0001414	0.0012907	0.0040448	0.0022561	0.0007273	0.0026232	0.0001433	0.0012422	0	6.3e-05	0.0008978	9.9e-05	7.24e-05	0.0001865	0.0006645	6.11e-05	0	0.0001289	0.0001133	0	0.0012252	0.0009707	0.000195	0.0001431	0	0.0001414	0.0036994	8.79e-05	0	0.0027604	0	0.001539	0.0023302	9.47e-05	0.0017463	0.0012047	0.0121676	0.0011928	0.0019427	0.0001127	8.53e-05	3.85e-05	0.0001074	0	0
Fusobacterium_hwasookii	0	0.43	0.00857308	0.0601921	9.23e-05	0.0003906	5.33e-05	0	0.0001037	2.57e-05	0.0001112	0.0002978	0.0001624	5.97e-05	0.000137	0.0004782	0.0001712	0.0001707	0.0001382	0.0001236	0	8.47e-05	3.04e-05	0.0001588	0	9.23e-05	5.42e-05	0.0003094	0.0003607	0	0.0004062	0.0001248	0	0.0001518	6.17e-05	8.26e-05	2.99e-05	0.0009201	0.0001235	0	0.0008398	1.39e-05	0.0001693	4.16e-05	9.78e-05	4.74e-05	0.000403	2.46e-05	0.0001708
Porphyromonas_SGB2042	0	0.43	0.00870437	0.0601744	0.0001182	0.0010544	0.0003778	0.0010095	5.04e-05	0.0008514	8.58e-05	0.0001366	0.0006988	2e-06	9.2e-05	0.0004675	5.6e-06	0	3.36e-05	0.0021834	0.0001628	0.0006762	1.26e-05	8.07e-05	0.0010257	2.4e-06	6.58e-05	0.0003223	0	0.0002254	5.73e-05	0.0001949	0	0.0001182	2.31e-05	4.58e-05	0.0009212	0.0003667	0.0003615	0.0002492	0.0001534	5e-05	0.0001128	0.0001042	0.0003306	0.000405	0.0004192	0.0001569	0
Lachnospiraceae_bacterium_oral_taxon_500	0	0.43	0.0085754	0.0601922	4.43e-05	0.0013627	3.02e-05	0	7.06e-05	8.61e-05	3.4e-06	0	2.96e-05	0.0001492	0.0002351	8.19e-05	0.0001436	0.0008985	0.0003042	0.000159	0	8.03e-05	4.43e-05	7.08e-05	3.58e-05	1.3e-06	1.67e-05	3.9e-05	3.22e-05	1.04e-05	7.35e-05	4.3e-05	8.4e-06	0.000133	8.16e-05	8.13e-05	0.0004384	0	8.5e-06	0.0001077	0.0011944	0.0001018	0	0	0.0008915	8.04e-05	3.66e-05	7.1e-06	6.25e-05
Treponema_denticola	0	0.43	0.00851435	0.0602005	2.68e-05	0.0001825	6.25e-05	0	0	0.0001807	0.001165	4.21e-05	0.0002159	1.3e-06	0.0001556	2.76e-05	2.1e-05	0	5.48e-05	0.0005275	5.21e-05	5.09e-05	4.09e-05	0	0	5.4e-06	8.3e-06	7.96e-05	2.44e-05	0.0002395	2.68e-05	6.06e-05	6.4e-06	0	5.7e-06	2.18e-05	5.35e-05	0.0001142	5.6e-05	5.12e-05	0.0002999	1.13e-05	2.48e-05	6.8e-06	3.9e-05	4.84e-05	0.0002484	1.62e-05	0
Campylobacter_SGB19337	0	0.43	0.0088567	0.0601644	0.0001387	0.0086809	0.0004391	0.0001211	0.0001653	0.0005576	4.45e-05	0.0002379	0.0002825	0	0.0005304	0.0001185	3.95e-05	0.0004013	0.0007281	0	0	0.0001387	9.7e-06	0	0	4.38e-05	2.29e-05	0.0002629	0.0001918	0.0008002	0.000384	8.03e-05	0.0001475	0	0	0.0001017	0.0011245	0.0003807	0.0003285	0.0005311	0.0028208	8.55e-05	4.09e-05	0.0001402	0.0005157	6.91e-05	0.0006619	3.18e-05	0.0001536
Treponema_maltophilum	0	0.43	0.011071	0.0600428	0.0006036	0.0019031	0.0090036	0	0.0002077	0	1.8e-06	0.0003019	1.7e-06	0.0005394	0.0016725	0.0006036	0.0013048	0	0.0011635	0.0001853	0	4.18e-05	0.0239032	0	0.0003156	0.0012737	1.06e-05	0.0026763	0.0001531	0.015418	0.0002527	0.0016113	0	0.0001725	0.0015108	0.0175207	0.006502	0.0022013	0.0026886	0.0012113	3.86e-05	0.0013654	0.0124768	0.010547	0.0050349	0.0015261	2.56e-05	0.0050415	0.0025802
Dialister_pneumosintes	0	0.43	0.00874744	0.0601692	0.0001022	0	0	0.0003482	0	4.95e-05	3.18e-05	0.000615	0.0002171	0.0002161	1.87e-05	3.55e-05	2.36e-05	0	0.0010133	0.0001022	0.000275	0.0002756	0.0001614	0.0012477	3.36e-05	1.98e-05	0.0001242	2.73e-05	6.2e-05	1.6e-06	0.0005488	0	0.0008511	0.0006804	0.0004906	1.09e-05	0.0002592	5.66e-05	0.0002748	0.0029891	0.0012026	0.0013678	4.9e-06	8e-06	0.0011884	4.95e-05	0.0003431	6.55e-05	0.0004375
GGB4538_SGB6256	0	0.42	0.0123244	0.0588875	0.0009206	0.0009206	0.0423054	0.0040897	0.0018024	0.0027418	0.0025918	0.0006116	0.017688	0.0164487	0.0418811	0.0020059	0.0010976	0	0.0078159	0.0001132	0	0.003844	0.001992	0.0002586	0.000109	0.0150584	0.0094284	0.0007665	0	0.0003024	0.0024047	0.0027173	0	0.0006869	1e-06	0.0056901	0.0003729	0.0015548	0.0009944	0.0006081	0	0.0001623	0.000649	0.0074892	0.0007673	0.0011604	0.0018331	0	0
GGB12788_SGB19831	0	0.42	0.0100666	0.0586763	0.0004655	0.0065487	0	0	0.0006355	0.0040527	0.0010147	0.0004709	0.0053291	0.0001348	0.0009473	0.0017684	0.0002853	0.0180454	0	0.0010129	0.0005519	0	0	0.0043728	0.0004404	0.0014941	0	0.0043843	0.0016447	0.0001254	0.005033	0.0051461	0.0001686	0.0025253	2.57e-05	0.0013302	0.0008808	0.0025679	0.000147	0	4.3e-05	0.0004655	0.0011782	8.91e-05	0.0004686	7.65e-05	0.0003548	0	0
GGB4936_SGB6889	0	0.42	0.00852431	0.0587731	8.66e-05	0.000897	1.49e-05	0.0001888	8.66e-05	0.0010265	6.82e-05	1.75e-05	0.0003746	0	5.32e-05	0.0003002	1.91e-05	8.59e-05	0.0014074	0.0026751	0	0.000647	0.0001173	4.84e-05	0.0024558	6.42e-05	6.87e-05	0.0001239	0	0.0001193	0.0001092	0.0001119	0.0003173	0	0	0.0003114	8.2e-05	0.0001479	0.0002004	0.0010763	0.0001921	0.0004997	1.37e-05	7.85e-05	3.31e-05	0.0002857	0.0002227	0.0001711	0
Neisseria_sp_oral_taxon_014	0	0.42	0.00871	0.0587504	0.000163	0	0.0004851	0	0.0004507	0.0013816	0.001265	3.63e-05	0.0002684	0.0005513	0.0005492	0.0007213	3.89e-05	0.0054554	0.0008516	0.0022494	4.84e-05	0.000118	0	0	3.2e-05	1.98e-05	1.2e-06	0.000207	0.0003278	0.000713	0.0015412	9.08e-05	0.0001347	0.0015019	3.8e-05	1.29e-05	0.0004048	0.0007174	0.0004389	9.03e-05	0.0011465	0.0002957	0.000163	0.000782	2.25e-05	0.0002587	0.0007969	0	0
GGB1025_SGB1319	0	0.42	0.00886208	0.0587999	8.51e-05	0.0006839	0.00012	0.00018	0	0.0004427	0.0216762	0.0001559	0.0005096	8.51e-05	0.0004106	0.000629	4.52e-05	0	0	0.0013744	0	0.0002002	5e-07	0.0003728	0	2.89e-05	0.0001423	0.0001257	0.0011921	4.86e-05	3.8e-05	0.0002389	0.0001862	0.0001848	5.66e-05	8.34e-05	7.2e-05	8.23e-05	5.83e-05	0.0002494	0.0010965	0.0001099	1.54e-05	0.0001539	7.35e-05	0.0005037	0.0002534	0	0
Prevotella_sp_F0091	0	0.42	0.00833759	0.0587974	3.86e-05	0	1.22e-05	1.6e-06	8.52e-05	0	0.0001477	0.0001105	5.06e-05	2.61e-05	0.0003139	0	8.41e-05	0	0.0002958	0.0002019	0	0	3.1e-05	3.05e-05	0.0002575	0.0002163	1.66e-05	3.3e-05	4.69e-05	1.56e-05	6.54e-05	8.43e-05	0	0.0003643	3.59e-05	4.09e-05	1.81e-05	0.0002656	0.0004177	0.0006454	8.76e-05	2e-05	2.6e-06	1.42e-05	4.22e-05	3.86e-05	6.78e-05	6.5e-05	0.0008432
Treponema_lecithinolyticum	0	0.42	0.0084356	0.0587861	2.42e-05	0	0	4.99e-05	7.76e-05	0	0	4.7e-06	2.45e-05	0	5.2e-06	9.8e-06	3.91e-05	0.0008663	0.0001629	0.000379	9.66e-05	1.58e-05	5.3e-06	0	0.000616	4.18e-05	7.2e-06	0	0.0001497	0	0.0003196	3e-05	1.54e-05	0.001286	7.7e-05	0.0002366	0.0002457	3.51e-05	2.42e-05	0.0007111	0.0039592	6.8e-06	0	3.2e-06	0.0001908	7.4e-05	2.09e-05	6.7e-06	0.0003627
Actinobaculum_sp_oral_taxon_183	0	0.42	0.00842861	0.0587851	6.2e-05	0.0005746	0.000193	0	0.0001006	5.32e-05	0.0011799	1.12e-05	0	2.7e-06	0.0001316	4.11e-05	0	0.0002414	0.0003022	0.0001087	0.0003476	0.0001628	0	0	0	1.63e-05	5.07e-05	0.0001963	2.21e-05	0.0002075	0.0010153	5.2e-06	0	0.000226	1.3e-05	6.6e-06	0.0005377	0.0006971	6.72e-05	7.4e-06	0.0017279	0	7e-07	0.00013	8.52e-05	2.31e-05	0.0004254	2.07e-05	0.0003148
Selenomonas_artemidis	0	0.42	0.00912119	0.0587244	0.0003192	0	0.0010086	0.0004198	9.8e-06	2.83e-05	0	0	0.000869	9.73e-05	7.8e-05	0.0001085	0.0017146	5.52e-05	0.0011578	1.46e-05	0	0.0004046	0.0013388	0.0005378	0.0003192	0.0023423	0.0007803	0.0005024	0.0007095	0.0005267	4.41e-05	0.0005937	0.0008802	0.0001437	0.0143407	0	0.0028715	0	0.0020348	0.002587	6.1e-06	0.0005984	0.0003399	0	0.0007456	0.0002535	0.0001645	0.0050931	0.0013488
Peptostreptococcus_stomatis	0	0.42	0.00861609	0.0587798	8.27e-05	0.0003443	0.0002231	0.0001616	0.0001292	0.0001092	0.0115924	5.99e-05	4.06e-05	7e-07	0.0002099	0.0011191	0	0.0001652	0.000103	4.03e-05	0.0001138	0.0001804	0	0	8.94e-05	0	1.33e-05	8.27e-05	0.0001147	0.0001043	0.0001723	6.64e-05	0.0001723	0	3.71e-05	2.87e-05	7.79e-05	0.0010178	0.0004815	0	0.0014265	5.1e-05	3.3e-05	3.26e-05	1.13e-05	0.0001603	0.0001133	5e-07	0.000195
Trueperella_pyogenes	0	0.42	0.00860553	0.058762	0.0001369	0.0001322	0.0002177	0.0001018	0.0003652	6.7e-06	8.94e-05	0.0004585	5.04e-05	0	0.0001679	0.0008325	0.0004193	0	0.0011924	0.0010567	0.0001369	0.0002338	0.0001375	0	0.0009529	0	0.0001391	0.0005317	0.0015215	0.0001244	0.0003415	7.65e-05	0.0003648	0	0.0003885	3.1e-05	8.43e-05	0.0003749	0.0011468	0.0025316	0	0.0005691	0.0001215	4.27e-05	0.0001162	8.44e-05	0.0004836	0.0001458	0
Parvimonas_micra	0	0.41	0.0168909	0.0572972	0.0051519	0	0.0283963	0	0.0283517	0.0223064	0.0005418	0.0045348	0.0105538	0.0061892	0.0176038	0.0028078	0.0177503	2.16e-05	0	0.0099433	0.0309318	0.0258515	0.0009889	0.0024846	0.0053898	0.0129703	0.034994	0.001914	0	0.0112173	0.0067863	0.0085502	0.006987	0.0005751	0.0014358	0.0463695	0	0.0201739	0.0012853	0	0.00128	0	0.0004335	0.0124424	0.0054983	0.0051519	0.0298599	0	0
Prevotella_denticola	0	0.41	0.00947395	0.0572313	0.0009614	0	0.0023749	0	0	0.0033276	3.51e-05	0.0020293	0.0008035	0.0018499	0.0037394	0.0002516	0.0049331	0.0004763	0.0012034	0.0022089	0.0057383	0.0012836	0	0.0005213	0.0036714	0.0007774	0.0045201	0.0018103	0	0.0014299	0.0009614	0.0009985	0	0.0008426	0.0004294	0.0013436	0.0039878	0.0020231	0.0002621	0	0.0002472	0.0002915	0.0012357	0.0026859	0.0063783	0.0048659	0.0021577	0	0
Prevotella_shahii	0	0.41	0.0080889	0.0574044	1.99e-05	0.0001766	2.71e-05	0	1.33e-05	4.36e-05	5.92e-05	1.27e-05	3.18e-05	0	7.36e-05	0.0001285	0.0001052	0	0.0001506	0.0002031	0	2.2e-06	8.5e-05	0	3.42e-05	1.59e-05	0	5.29e-05	0.0001979	2.9e-06	2.7e-06	5.69e-05	1.69e-05	1.99e-05	2.5e-05	5.66e-05	1.7e-06	1.02e-05	2.22e-05	0.0003621	6.32e-05	0.00022	2.34e-05	4e-07	7.2e-06	3.56e-05	0.0001776	1.26e-05	0
GGB12441_SGB19290	0	0.4	0.00945501	0.0558379	0.0005939	0	0.0001197	0.0012951	0	0.0013048	0.0048141	0.0005939	0.0011476	0.002365	0.0130429	6.12e-05	0.0019182	0.0004117	0.0019129	0	0.0074694	0.0052802	0.0024521	0.0016311	0.008914	0.0004736	0	0.0017465	0.0030004	1.21e-05	0.0024816	0.0028765	0	0.004057	0.0003133	0.0034867	2.6e-06	0.0020937	0.0002013	0.0006517	0.0025669	0	0.0003836	0.0005948	0.0001145	0.0013555	0.0004603	0	0
Olsenella_sp_oral_taxon_807	0	0.4	0.00836139	0.055955	0.0001382	0.0002686	0.0006087	0	0.0001382	0.0016392	0.009538	0.0001419	0.0005647	0	9.8e-06	0.0005476	2.07e-05	0	0.0005685	0.0005174	9.1e-05	0.0006197	0	0	0.0005959	6e-06	5.96e-05	0.0003853	6.54e-05	0.0004097	0.0006377	0.0001803	0	0	2.57e-05	5.77e-05	0.0012955	0.0034179	0.0008411	9.12e-05	8.5e-05	0	0.0001163	0.0003456	0.0002552	0.0002437	0.0014507	0.0001267	0
Oribacterium_SGB5283	0	0.4	0.00791258	0.0560015	1.77e-05	0	3.58e-05	0.0001108	2.98e-05	9.42e-05	9.52e-05	5.21e-05	0	8.3e-05	2.81e-05	0.0001366	0	0	3.55e-05	5.8e-06	6.1e-06	0.0002482	3.7e-06	0	0.0001151	1.38e-05	7.1e-06	0.0001164	0.0002831	1.82e-05	8.8e-05	5.3e-06	0.0001235	0	0	1.51e-05	2.79e-05	0.000494	0.0001536	6.86e-05	0.0009106	2.48e-05	4.54e-05	6.1e-06	4.9e-06	5.5e-06	1.32e-05	2.3e-06	1.67e-05
Filifactor_alocis	0	0.4	0.00787004	0.0560074	1.17e-05	5.75e-05	0	0	0	0.0001665	0	2.45e-05	3.14e-05	1.78e-05	6.99e-05	7.6e-06	2.18e-05	0.0002678	0	4.13e-05	0	1.17e-05	0	3.95e-05	3.65e-05	1.05e-05	3.4e-06	4.65e-05	2.79e-05	0	2.42e-05	0.0001184	2.1e-06	0.000111	9.9e-06	6e-07	4.9e-06	4.1e-05	2.46e-05	1.44e-05	2.2e-06	3.72e-05	2e-06	0	5.8e-06	2.89e-05	2.03e-05	9.6e-06	0
Streptococcus_constellatus	0	0.39	0.0101427	0.0543917	0.0006983	0.0026773	0.0034815	0.0109209	0.0070915	0.0128565	0.0024077	0	0.0022516	0.0015317	0.0029014	0.000667	0.0034661	0.0001041	0.0023682	0.0052684	0.0144407	0	0.0006983	0.0064675	0.0159865	0.0014893	0	0.0022661	0	0	0.0018397	0.0064383	0.0003436	0	0.000431	3.09e-05	0.0024444	0.007623	0.0015383	0	0.0001737	0	2.75e-05	0.0003564	0.0001169	0.0016636	0.0044035	0	0
Johnsonella_ignava	0	0.39	0.00822659	0.0545359	0.0002252	0.0002252	0.0009004	0	0.0018316	0.0014048	0.0003592	0.0001132	0.0028251	0.0002175	0.0025274	0.0002061	0.0027932	0.0001559	0	0	0.0002293	0.00075	0.0002963	0.0005206	0.0001079	0.0002615	0.0009985	0.0006421	0	0.0004111	3.69e-05	0.0010718	0	0	8.53e-05	0.0041812	3.54e-05	0.000471	4.31e-05	0	0	0	0.0001917	0.0011244	0.0004202	0.000359	0.0027325	0	0
Streptococcus_rubneri	0	0.39	0.0133623	0.0551974	0.0012897	0.0046025	0.0095701	0	0.0005551	0.0035381	0.0031001	8.51e-05	0	0.0041655	4.11e-05	0.0019335	0.022672	0	0.0043447	1.36e-05	0	0	0.0755273	0.0008783	0.0012897	0.0011207	0.0001883	0.0056644	0.0015031	0.0038283	0.0003061	7.8e-05	0	0	0.0047681	0.0149361	0.0223658	0.0030619	0.0082577	0	0	0.0383245	0.0166965	0	0.0080836	0.0046848	0.00489	0.0068869	0.0001175
GGB1026_SGB1321	0	0.39	0.00813007	0.0545519	0.0001001	0.0019112	0.0001395	0	0	0.0053715	2.78e-05	0.0002199	0.0020815	0.000121	0.0009028	1.02e-05	0	0	1.72e-05	0.0031295	0	0	1.2e-05	0.0002746	0.0037149	0.0003018	5.33e-05	0.00015	0.0007971	0.0001258	4.34e-05	0.0002076	5.21e-05	0.0017383	7.88e-05	7.91e-05	0.0004216	1.67e-05	0.0003094	0	0	0.0002637	1.53e-05	0.0001001	0.0002398	0.0005689	0.0006953	0.0001198	0.0002988
Prevotella_sp_A2879	0	0.39	0.00778674	0.0545915	2.25e-05	0	0.0008368	0.0003202	1.4e-05	0.0002757	0	3.14e-05	5.89e-05	4.66e-05	0	4.62e-05	0.0007878	0	1.14e-05	0.0004205	0.0001695	0.0002065	1.5e-06	0	8.42e-05	1.43e-05	6.8e-06	0.0001036	0	0	5.48e-05	2.25e-05	0	0.0003039	8.4e-06	0	0.0008553	0.0001319	7.08e-05	0.000336	0	2.19e-05	0	8e-05	0.0007978	6.1e-06	0.0008017	3.84e-05	0.0001252
GGB1022_SGB1315	0	0.38	0.00827535	0.0531132	0.0002201	0	0.0024701	0	0.0019124	0.0004261	7.51e-05	9.76e-05	0.0047186	0.0007698	0.0032269	0.0013099	0.0065893	0.0006935	0.0002942	0.0009191	0.0004054	0.0043935	0.0004844	7.98e-05	0.0001684	0.0023554	0.0002201	0.0002295	2.18e-05	8.93e-05	0.0003389	0.000428	0	0	0	0.0001781	0	0.0012353	0.0002797	0	0	0	0.0001665	0.000436	0	9.17e-05	0.0048816	0	0
GGB1138_SGB1455	0	0.38	0.00804234	0.0531357	0.0002468	0.0005838	0.0006629	0	0.0007509	0.0007792	0.0002272	0.0003134	0.0005339	4.99e-05	0.0022524	0.001652	0.0005776	0	0.0022969	0.0058232	0	0.0001843	6.58e-05	5.1e-05	0.0014101	0.0005185	0.0002476	0.0011381	0.003118	0.0004808	0.0008422	0.0005721	8.5e-06	0	0	0.0003448	1.97e-05	7.14e-05	0.0001059	0.0007258	0.0002468	0	0.0011184	0.0001729	0	0.0012581	0.0009552	0	0
Parvimonas_SGB6649	0	0.38	0.00861389	0.0531773	0.0001702	0.0005974	0.0010884	0	0.0006492	0.0008664	0.0001862	0.0006561	0	0	0.0001648	0.0075059	4.66e-05	0	1.81e-05	0	8.49e-05	0.0004807	0	0	0.0006484	0.0001702	7.91e-05	0.0002465	0	0.00023	0.0253734	0.000736	0.0001597	0.0013175	0.0002454	0.0001914	0	0.0069948	0.0021428	0	0.0018274	0	0.002031	0.0001767	0.0024466	3e-07	0.0012502	0	0.0001467
Candidatus_Nanoperiomorbus_periodonticus	0	0.38	0.00770251	0.0531774	6.49e-05	0	9.94e-05	1.4e-06	3.77e-05	6.9e-06	0.0004188	0.0001419	0	0.0001784	0	0	4.88e-05	0.0008787	0.0002556	9.42e-05	0	0.0001988	0	0.0009306	0.0007293	0.0001734	7.5e-06	0.0002545	0.0015907	0.0001798	0.0030782	0.0004088	0	0.0002391	1.94e-05	0	9.92e-05	8.05e-05	0.0003568	0	0	0.0002764	0.0002607	0.0014956	1.78e-05	5.98e-05	3e-06	0.0001333	6.49e-05
Prevotella_sp_oral_taxon_473	0	0.38	0.00773124	0.0531773	3.22e-05	0.0002187	2.56e-05	0.0001253	0.0002827	6.54e-05	2.33e-05	1.2e-06	4.75e-05	0	0	0.0002353	2.18e-05	0.0004014	0.001757	0.005373	0.0001617	0	0	0	0.0006341	7.54e-05	3.48e-05	0	0.0003104	5.81e-05	0.0001153	0	1.88e-05	0	1.9e-06	0.0002687	0	6.87e-05	0.0001181	0.0006438	0.0024846	5.79e-05	2.18e-05	1.12e-05	3.04e-05	0.0001716	0.000384	3.22e-05	0
Gemella_SGB7284	0	0.38	0.00747784	0.0532069	8.2e-06	5.22e-05	0	7.4e-06	8.2e-06	3.45e-05	0	7e-06	1.66e-05	1e-05	1.16e-05	0	2.69e-05	0	2.5e-05	7.29e-05	0	1.2e-06	0	0	1.72e-05	0	1.1e-06	9e-06	0	0	4.76e-05	5e-05	6e-06	9.2e-06	8.8e-06	3.1e-06	7.02e-05	0	2.63e-05	0.000611	7.77e-05	4.49e-05	6.1e-06	0	1.77e-05	1.54e-05	3.1e-06	5.3e-06	0
GGB12790_SGB19845	0	0.38	0.017482	0.0539701	0.0019029	0.0137909	0.0043645	0	5.92e-05	0.0033318	0	3.12e-05	0	0.0069414	0	0.0012638	0.0381552	0	0.0039276	0.0023385	0	0.0001641	0.0344655	0.0022814	0.0040693	0.0056064	0.0015449	0.0029549	0	0.0089322	0.0003972	0	0	0	0.0352462	0.02019	0.0338443	0.0003897	0.0380542	0	0	0.0302626	0.0393198	0.0002817	0.0316272	0.0263159	0.0376779	0.0235256	0.0019029
Pauljensenia_hongkongensis	0	0.37	0.008204	0.0517671	6.4e-05	0.0038962	0.0011274	0.0010752	8e-06	0.0013321	0	0.000492	5e-07	0.0008265	0.0003254	0	1.73e-05	0	6.4e-05	0.0006962	2.87e-05	0.0001377	0	0.0003618	0.0014127	0.0009942	0	0	0	0.0023978	0.0022886	0.0006825	0	0.0003394	0	0.0006132	0.0067988	0.0001293	3.14e-05	1.33e-05	0.0210189	0	0.0004622	0	0.0002397	3.24e-05	0.0003921	0	0.000143
Prevotella_jejuni	0	0.37	0.0075295	0.0517744	5.68e-05	0.0025934	3.1e-06	0	5.42e-05	1.92e-05	0	0.0002631	0	0.0015091	0.0001986	0.0001146	0.0001921	0	0.0011893	0.0009421	0	0	0.0001057	0.0001895	0.0001126	0.0002759	0	5.83e-05	0.0003013	6.11e-05	0.001031	5.77e-05	0	7.8e-05	5.76e-05	0	7.73e-05	0	2.88e-05	5.68e-05	0.0023857	9.18e-05	3.19e-05	2.1e-06	0.0004412	0	4.91e-05	0	0.0014126
Neisseria_cinerea	0	0.37	0.0073549	0.0517965	3.43e-05	0	2.01e-05	5.55e-05	1.68e-05	0	3.43e-05	0.0001077	0.0002139	5.4e-05	5.95e-05	0.0004113	0.0001227	0	0.0007759	0.0001499	0	3.32e-05	9.28e-05	6.1e-06	0.0001591	4.83e-05	7.04e-05	4.79e-05	0	0.0001039	0.0001136	8e-06	0	0.0010271	0.0001486	0.0001325	5.4e-05	0	1.95e-05	0	0	0.0005523	0	0	0.0002669	6.45e-05	0	0	2e-06
Capnocytophaga_sp_oral_taxon_863	0	0.37	0.00734215	0.0517981	3.8e-05	4.6e-05	0.0001093	0	2.79e-05	0.0001662	0.000227	9.47e-05	0.0001123	0	0.0002281	0.0002277	7.5e-06	2.02e-05	4.51e-05	8.61e-05	0	0.0001542	0	0	1.24e-05	0	4.07e-05	0.0004325	9.8e-06	4.13e-05	2.75e-05	2.99e-05	0.0001096	0	0	4.1e-06	0.0002411	0.0005039	4.52e-05	4.7e-06	0.0003794	0	6.49e-05	0.0001025	3.8e-05	0.0001668	0.0005356	3.4e-06	0
GGB12762_SGB19792	0	0.36	0.0101548	0.0503099	0.0005546	0	0.026082	0	0.0104683	0.0036268	0	0.0011309	0.0122088	0	0.0065345	0.0026814	0.0003688	0	0	0.002793	0.0131822	0.0024941	3.75e-05	0.000824	0.002374	0.0069155	0.0271832	0.0005546	0	0	0.0014577	0.0088668	9.1e-05	0.0013154	6.44e-05	0.0008671	0	0.0090497	0.000398	0	0	0	0.0031072	0.0061823	0.0015664	0.0014474	0.0033416	0	0.0003281
GGB10852_SGB17523	0	0.36	0.00762862	0.0503421	0.0001991	0	0.0003334	0	0	0.0006316	0.0002615	0.0003	0	7.3e-05	0.0023146	0	0.0001932	0.0001082	0	0.005888	0	0.0004269	0.0008665	0.0005522	0.0006418	0.0005499	0.0031465	0.0006266	0	8.92e-05	0.0002145	0.0049338	0.0001079	0.0009633	0	0.001204	0	0.0006463	4.45e-05	6.2e-06	0.00036	0	0.0002039	0.0001991	0.0006461	0.0002443	0.0016881	0	0
Prevotellaceae_bacterium_Marseille_P2826	0	0.36	0.00826828	0.0502887	9.66e-05	0	0.0007509	0	0	0.0069135	0.0025672	0.0001743	0	0.0015218	0.0017124	0.0064735	0.0022585	0.0018294	0.0001156	1.31e-05	5.7e-06	7.2e-06	0	0	0.0073006	0.0002221	0.0005254	1.42e-05	0	3.23e-05	0	0.0002987	0	0	0.0006065	0.0028461	0.0092339	4.15e-05	0.0011372	2.51e-05	0	0.0002188	0.0078079	1.91e-05	0.0024819	9.66e-05	0	0.0022704	0
GGB4786_SGB6625	0	0.36	0.00729103	0.0503788	5e-05	0.0007331	0.0002538	0	6.27e-05	0	0	8.24e-05	0.0002791	0.0005165	8.4e-06	0.0003561	2.83e-05	0	0	0.0005945	0.0002979	0.0002543	0	0	5e-05	0	2.09e-05	0.0001152	0.0023542	0.0001491	0.0003631	4.07e-05	0	0.000606	2.3e-05	0.0003001	4.86e-05	0.0008982	0.0001432	0	0	0	2.9e-06	0.0011809	0.0015525	0	7.52e-05	0	0.0001555
GGB12785_SGB19823	0	0.36	0.00713776	0.0503993	1.14e-05	0.0004073	1.14e-05	8.7e-05	1.5e-06	0	0	0.0001077	4.89e-05	3.3e-06	4.2e-05	0.0001123	4.39e-05	0.0002789	0	0.0001347	0.0015554	4.08e-05	0	3.35e-05	8.4e-05	0	4.8e-06	4.28e-05	6.23e-05	0	0.0001958	2.62e-05	0	0.000184	1.16e-05	1.52e-05	0	5.07e-05	0	0	0.0001924	2.65e-05	0	7e-06	6e-07	2.2e-06	4.5e-06	0	0.000198
GGB1833_SGB2477	0	0.36	0.00725069	0.050384	6.19e-05	0.000201	3.88e-05	0.0001504	6.26e-05	0	4.14e-05	6.19e-05	5.26e-05	9.9e-05	0.0004477	0.0002418	0.0003106	0.0002541	0.0009396	0.0004935	0	0	6.77e-05	0	0	0.0001156	0	0.000132	0.0009984	0.000132	0	2.39e-05	0.0001038	0.0001484	0.0001006	5.29e-05	3.34e-05	0	0	0.0012963	0.0018165	0	1.02e-05	0	0.0002811	2.3e-06	0.0001008	0.0002781	0.0006878
Candidatus_Saccharibacteria_bacterium_oral_taxon_488	0	0.36	0.00708795	0.0504059	8e-06	1.7e-05	8e-06	0.0001058	0	6.3e-06	3.11e-05	0	0.0001375	0.000108	2.38e-05	0.0001506	3.23e-05	0.0001392	5.08e-05	5.5e-06	7.26e-05	1.56e-05	0	8e-06	0	5.6e-06	0	2.27e-05	0.000112	0	7.1e-06	3.23e-05	3.83e-05	3.3e-06	0	0	4.9e-06	8e-05	5.12e-05	1.63e-05	0	3.65e-05	0.0001132	0	1.39e-05	3.3e-06	5.2e-06	0	0
Actinomyces_sp_oral_taxon_448	0	0.36	0.00715286	0.0503969	2.67e-05	0.0005908	1.36e-05	0	1.35e-05	0.0002778	0	0.0002205	0.0001197	7.4e-06	0.0004807	0.0002034	0.0001091	0	8.27e-05	0.0001722	0	0	4.56e-05	3.76e-05	0	2.67e-05	0	0.0001448	3.87e-05	9.36e-05	0.0002817	0.0004298	0	7.35e-05	1.28e-05	1.27e-05	5.28e-05	0	1.85e-05	7.77e-05	0	0.000812	1.07e-05	0	6.64e-05	1.82e-05	0.0001791	0	0
Leptotrichia_trevisanii	0	0.35	0.0109222	0.0495475	0.0008909	0.0629884	0.0024746	0	0.0021265	0.0031555	0	0.0024352	0.0001209	0.0002436	0.0052755	0	0	0.0038921	0.0036514	0.0012829	0	0.0012746	0	0.0011119	0.0013435	0	0.0009668	0.0066704	2.01e-05	0.0060726	0.0022495	5.64e-05	0	0	0.0006402	0	0.0269908	0.0251506	0.0008981	0	0.0272572	0	0.0008909	0.0030241	0.0049937	1.2e-05	0.0050559	0	0
Arachnia_SGB15899	0	0.35	0.00922323	0.0489109	0.0002367	0.0006381	0.0059285	0.0035597	0	0.0158773	0	0.0040959	5.44e-05	0.0003881	0.0003562	0	8.24e-05	0.0108236	0	0.0006805	1.69e-05	0	0.0010497	0.0002367	0.0021198	0	0.000197	0	0	0.0036347	0.0139066	0.001223	0	0.0212111	0.0001103	0.0012334	0	0.0010747	0	0.0016867	0.009753	0	0.000615	0.0007013	0.0024375	9.07e-05	0.0006159	5.69e-05	0
Prevotella_intermedia	0	0.35	0.00689875	0.0490047	1.54e-05	0.0002802	8.95e-05	0	0	3.59e-05	2.93e-05	0.000105	3.52e-05	0	2.56e-05	0.0002705	0	0	1.55e-05	5.95e-05	0	5.49e-05	1.7e-06	0	0	0	1.07e-05	5.35e-05	9.62e-05	2.68e-05	5.3e-05	5.14e-05	0.0001063	7.23e-05	4.6e-06	0	0	2.16e-05	4.54e-05	0	0	1.29e-05	1.54e-05	1.94e-05	4.7e-06	6.5e-05	4.23e-05	3.5e-06	0
Alloprevotella_SGB1466	0	0.35	0.00730775	0.0489523	9.08e-05	0.0012954	0	0.0010738	8.8e-06	0.000164	0	0.0001043	0.0035285	0.0016376	0.0029963	0.0024064	0	0	0.0007548	0.0009384	0.0008409	1.87e-05	1.11e-05	0.0001265	0	0.0010813	3.98e-05	1.02e-05	0	0	0	0	0	0	0	0	4.68e-05	0.0001651	0.0004265	9.08e-05	0.0001548	0.0002553	0.0004862	0.0010776	0.0004037	0.0008639	0.0006525	0.0007918	0
Schaalia_meyeri	0	0.35	0.00698786	0.0489929	2.74e-05	0.0004553	9.19e-05	0	0.0002362	0	4.22e-05	3.2e-05	5.03e-05	5.45e-05	0	0.0001692	2.06e-05	4.16e-05	3.26e-05	0.0001475	0.0001834	7.44e-05	1.32e-05	0	0.000385	0.0002931	0	2.74e-05	1.82e-05	1.48e-05	0.0005047	0	0	0.0020836	3.67e-05	0.0003259	0.0004358	0	0.000103	0.0003069	0	4.66e-05	2.7e-06	0	0.0001315	0	6.7e-06	0	0
Kingella_denitrificans	0	0.35	0.00691201	0.0490028	3.13e-05	0	2.52e-05	6.57e-05	0.0001195	0.0003389	4.27e-05	7.92e-05	2.34e-05	5.4e-06	3.71e-05	0.0001622	0	0.0003178	4.61e-05	3.75e-05	0	4.28e-05	0	0	3.38e-05	3.89e-05	5.92e-05	0.0001213	9.2e-05	1.91e-05	0.0001053	0	0	0	0	3.13e-05	0	6.78e-05	0.0001202	0	8.54e-05	1.61e-05	0.0001137	4.53e-05	2.1e-05	0.0001166	7.86e-05	1e-06	0
Candidatus_Nanosynbacter_lyticus	0	0.35	0.0069241	0.0490012	2.6e-05	9.18e-05	2.02e-05	2.79e-05	3.04e-05	0	0.0001163	5.32e-05	5.9e-06	0	8.44e-05	0.0001142	2.6e-05	0.0001019	0.0001428	0.0004611	0	0	6.6e-06	0	8.18e-05	0.0001826	4.94e-05	3.09e-05	7.75e-05	0	0	4e-07	2.2e-05	0	0.0001024	5.98e-05	1.78e-05	0	8.05e-05	0.0004239	0	0.000435	0	0	3.52e-05	0	9.04e-05	8.07e-05	1.54e-05
Prevotella_buccae	0	0.34	0.00725363	0.0475348	3.94e-05	0.0002532	0.0017291	0	0.0009909	0.0021683	0	0.0006085	0.0014428	0	0.0014246	2.02e-05	0.0026324	0	0	0.0003361	0.0038744	0.0017753	0.0001003	3.94e-05	0.0003253	0.0004896	0.0007233	0.0008552	0	0	0.0004153	0.0013017	0	2.2e-06	0	0.0030119	0	0.0009392	0.0003129	0	0	0	1.77e-05	0.0004446	3.11e-05	0.0007595	0.0028754	0	0
Scardovia_wiggsiae	0	0.34	0.00674043	0.0475993	1.55e-05	0.0007444	8e-06	0.0002896	1.43e-05	2.6e-05	9.1e-06	4.07e-05	0.0002859	0.0001093	0	2.78e-05	1.84e-05	0	0	0.0001478	0.0005989	1.55e-05	0	1.91e-05	0	3.27e-05	0	2.33e-05	0	0	0.0001205	0	7.9e-06	0.0005303	1.72e-05	4.66e-05	3.89e-05	3.17e-05	3.9e-06	0	0	0	8.6e-06	2.99e-05	0.0003754	5.35e-05	3.3e-05	0	0
GGB3385_SGB4471	0	0.34	0.00674641	0.0475983	1.58e-05	0.0001752	9.64e-05	0	0	8.79e-05	0	2.39e-05	0.0001712	8e-07	4.7e-05	5.01e-05	1.61e-05	0	5.06e-05	0.0004625	0	4.04e-05	1.9e-06	3.4e-06	0.0004466	1.23e-05	0	0.0001954	0	1.43e-05	0.0001554	6.1e-06	0	0.0003795	0	0	0.0006434	0.0002273	1.93e-05	0	0	1.58e-05	4.6e-06	9.1e-05	0.0001846	0.0001762	0.0001558	1.23e-05	0
Candidatus_Saccharibacteria_bacterium_oral_taxon_955	0	0.34	0.00677485	0.0475946	2.1e-05	0.0001768	0.0006346	8.1e-06	0.0001244	0	0	0	9.21e-05	0	4.6e-06	0	0	0.0011245	0.0001233	0.0003975	0	0.0001337	1.46e-05	0	0	3.65e-05	1.73e-05	0.0001794	7.45e-05	0	5.67e-05	0	0	4.87e-05	3.39e-05	5.26e-05	3.61e-05	0.0002778	1.76e-05	0.0002592	0.0001272	6.32e-05	3.55e-05	5.7e-06	0	0.0003401	0.0009531	0	2.1e-05
GGB2674_SGB3609	0	0.34	0.00671441	0.0476028	1.11e-05	4.9e-05	1.94e-05	0	1.11e-05	9e-07	2.6e-05	1.14e-05	3.66e-05	0	2.77e-05	9.38e-05	5.23e-05	0	0.0002501	0.0003813	0	1.44e-05	0	0	0.0001897	0	4.7e-06	4.95e-05	0.0002501	0	0	0	1.42e-05	2.18e-05	0	6.8e-05	0	0	1.19e-05	6.7e-06	0.0003736	1.8e-06	0	2.4e-06	2.8e-05	3.88e-05	0.0001668	6.4e-06	0.0001484
Prevotella_enoeca	0	0.34	0.007646	0.0475213	5.43e-05	0.0014062	5.05e-05	0.0005719	0	0	9.23e-05	0	0	0	0	0.000436	0.0003087	0	0.0029351	5.43e-05	0	0	0.0064077	0	0	5.8e-05	0.0001493	0.0001532	0.0071343	0.0008321	5.2e-06	0	0.0002693	0	0.0004879	0.0004152	0.0023587	0	2.2e-05	0.0096434	0	0.0089353	0.0009338	9.8e-06	0.0026509	0.0018308	0.0009769	0.000477	0
Actinomyces_sp_oral_taxon_897	0	0.34	0.00671414	0.0476029	3.3e-06	0.0005918	1.25e-05	6.36e-05	2.56e-05	0	0	4e-07	6.54e-05	1.5e-06	2.06e-05	1.91e-05	3.55e-05	0.0001519	3.13e-05	5.79e-05	0.0002148	5.89e-05	0	0	4.3e-06	0	0	0	0.0001487	0	3.34e-05	1.54e-05	0	0.0002082	0	9.69e-05	1.63e-05	0	1e-07	0	0	0	4.1e-06	2e-07	0.0003051	3.3e-06	0.0001803	0	0
GGB3887_SGB5270	0	0.34	0.00671018	0.0476034	1.42e-05	0	1.42e-05	4.37e-05	0	7.69e-05	2.57e-05	8.5e-06	5e-07	3.8e-06	5.32e-05	0.0002097	2.87e-05	0	0	0.0002597	0.0001505	0.0001082	0	0	0.0001225	1.83e-05	1.53e-05	1.22e-05	4.14e-05	4.6e-06	0.0001183	1.07e-05	0	0	3.04e-05	6.74e-05	0	9.73e-05	2.69e-05	0.000133	0.0003051	0	3.03e-05	0	3.91e-05	8.15e-05	6.96e-05	1.08e-05	0
Selenomonas_sp_oral_taxon_892	0	0.33	0.00758382	0.0461115	0.0001868	0	0.0006883	0.0122321	0	0.0008033	0.0017157	0.0007693	0.0019831	0.0001769	0.0002109	0	0.0029288	0	2.29e-05	0.0029425	0.0017703	0.0104715	0.0001868	0	0	0.0020165	0.0035309	0	0.0003423	0.000431	0	0.0004366	0	0.0002537	0	0.0054501	0	0.0014119	8.69e-05	0	0	0	0.0002341	0.0007316	1.06e-05	0.0024113	0.000986	0	0
Prevotella_marshii	0	0.33	0.00740705	0.0461794	9.33e-05	0.0028936	0	0	8.46e-05	0.0008112	0.00108	0.0003351	0	0.0006314	0.002943	0.0213942	6.05e-05	0	0.000695	0.0016171	0	0.0003311	0.0001016	0	9e-06	0.0029476	0	0.0011947	0	9.91e-05	0.0001667	0.0002272	0	0.000336	0	0.0054204	4.5e-06	0.0003499	0	0	0	0	6.71e-05	0.0001712	0.0015092	9.33e-05	0.0001683	0.0005138	0
Capnocytophaga_SGB2499	0	0.33	0.00686467	0.0461607	4.96e-05	0	0.000156	0	1.1e-05	0.0004524	0.0004414	4.96e-05	0.0004447	0	3.56e-05	0.00132	0.0009624	0.0005183	0.0023142	0.002095	0	3.72e-05	0	0	0.0001176	0.0001314	0.0003194	0.0001893	0.000232	0	0.000633	0	0	0.0024524	0	0.0003964	0	0.0003212	0	0.0004815	0.0048134	0	2.35e-05	0	0	6.23e-05	0.0003458	0.0005249	0
GGB1832_SGB2476	0	0.33	0.00731215	0.0462551	8.91e-05	2.44e-05	0.0002159	8.91e-05	0	0.0013267	0.028025	2.83e-05	0.0013625	0	0.0010566	0.0002735	2.8e-05	0	0.0003556	0.000573	0	0.0016118	0	0	0.0006433	9.81e-05	0.0003366	0.0007128	0	0.0004874	0.0003951	0	0	0	0	2.07e-05	0.0026171	0.0004807	9.44e-05	0.0001415	0.0001466	0	0.0001319	0.0001054	0.0002928	0	0.0011532	2.4e-06	0
GGB12790_SGB19844	0	0.33	0.0125167	0.0462035	0.0011638	0	0.0124563	0	0.0317227	0.0195377	0.0058677	0	0.0118773	0.0157612	0.0043373	0	0	0.0017395	0	0.0048469	0.0037765	0.0198234	0.0003995	0.0011638	0.0041322	0.0007941	0.0077224	0.0055036	0	0.0058941	0.0010653	0.0022459	0	0	0	0.0100869	0	0.0156186	0.0154449	0	0.0001301	0	0.0038318	0.0310563	0.000512	0.0007856	0.0182146	0	0
GGB1611_SGB2208	0	0.33	0.00686599	0.0461617	3.18e-05	0.0009035	0.0001805	3.18e-05	1.9e-06	0	0.0002133	0	0	0	1.84e-05	7.77e-05	2.39e-05	0	0.000184	6.25e-05	0	0	0.0051187	0.0001317	1.33e-05	6.18e-05	0	0.0001039	0.0013901	0.0004907	0	0	0	0	0.0003799	0.0003074	0.0003786	0	1.25e-05	0.000899	0	0.003394	0.0003665	1.98e-05	0.0015698	0.0010802	0.000252	0.0003866	0.0017765
Veillonella_tobetsuensis	0	0.32	0.00629869	0.0448055	8.2e-06	0.0002507	1.96e-05	0	0	0.000157	0	1.83e-05	2.15e-05	2.01e-05	2.73e-05	0	3.16e-05	0	9.7e-06	8.21e-05	0	1.73e-05	0	2.89e-05	0	2.46e-05	0	9.8e-06	2.85e-05	0	0	0.0001953	3.9e-06	5.78e-05	1.51e-05	0	8.2e-06	2.24e-05	3.4e-06	2.61e-05	0	9.65e-05	0	0	1.02e-05	1.52e-05	0	2.13e-05	0
Stomatobaculum_longum	0	0.32	0.00632816	0.0448017	3.6e-06	0.0001501	3.92e-05	0.0001483	1.42e-05	0	0	0	1.59e-05	3.1e-06	2.59e-05	4e-06	1.37e-05	0	1.84e-05	1.97e-05	0	4e-07	0	0	0	0	0	2.21e-05	0	0	0.0001438	0	0	0.000357	3.6e-06	1.14e-05	0.0001063	0.0001471	4.8e-06	0	0	1e-05	1.58e-05	7.9e-06	0.0013421	6.6e-06	7.48e-05	0	0
Capnocytophaga_sp_oral_taxon_338	0	0.32	0.00629745	0.0448057	3.3e-06	0.0001781	2.6e-06	7.44e-05	2.5e-06	0	0	7e-07	4.33e-05	3.9e-06	2.9e-06	7.63e-05	4.13e-05	4.44e-05	8.36e-05	8.07e-05	0	0	4e-06	0	0	8.8e-06	0	1.83e-05	1.28e-05	0	1.69e-05	0	0	0.0001058	1.54e-05	2.85e-05	4.3e-05	3.6e-06	0	0	7.1e-06	0	3.3e-06	0	0.0001727	1.13e-05	7.08e-05	0	0
Selenomonas_SGB5892	0	0.32	0.00642911	0.0447923	5e-06	0	0	0	2.2e-06	0	7.11e-05	0	0.000215	0.0001103	0.0001559	0.000183	0.0001373	0	0	0.0001094	3.7e-06	0	0	0.0003368	0	5e-06	0	2.16e-05	0	0.0002361	1.97e-05	0.0002177	1.55e-05	0.0002428	2.1e-05	0	0	0.0049768	0.0002924	0.0002319	0	0	2.8e-06	2.81e-05	9.73e-05	8.34e-05	2.31e-05	0	0
Selenomonas_infelix	0	0.32	0.00636745	0.0447961	2.08e-05	0.0001905	0	6.5e-06	9.3e-06	0	0	7.78e-05	9.36e-05	5.42e-05	0	4e-05	3.51e-05	0.0009569	6.9e-05	6.78e-05	0	3.49e-05	0	0	0.0007741	0	2.08e-05	0	0.0001975	2.22e-05	3.86e-05	0	0	0	0.0002287	5.04e-05	1.05e-05	0	0.0001079	0.0002733	0.0002012	0.0004765	0	0	1.48e-05	2.6e-06	0	0.000325	0.0001377
Arachnia_SGB15898	0	0.32	0.0068526	0.0447402	0.0001473	0.0012361	0.0002411	0	0	0.0012387	0.0005273	3.33e-05	0	0.0002743	0.0003058	4.59e-05	0.0032176	0	0.0003945	0	0	0	0.0056646	0.0010674	0	3.68e-05	7.36e-05	0.0008356	0.0028314	0.0005245	3.09e-05	0.0009388	0	0	0	0.0009176	0	9.49e-05	0.0001563	0	0	0.0007791	0.0005479	0.0003613	0.0041316	0.0012328	0.0010797	0	0
Leptotrichia_hongkongensis	0	0.32	0.00634754	0.0447987	2.37e-05	0.000141	9.11e-05	0	0	0	5.73e-05	4.44e-05	7.24e-05	0	0.0001782	0.0004974	8.9e-06	0	9.22e-05	0.0001145	0	6.88e-05	0	0	2.37e-05	0	4.12e-05	0.0002172	0	8.5e-05	4.39e-05	5.07e-05	0.0001385	0	0	6.8e-06	3.72e-05	0.0005137	4.74e-05	1.41e-05	0.0002767	0	6.33e-05	0.0001864	2.3e-05	0.0002109	0.0003697	2.6e-06	0
Lachnospiraceae_bacterium_oral_taxon_096	0	0.31	0.00656132	0.043355	4.1e-06	0	0.0003086	6.77e-05	0.0023706	0.0002637	1.66e-05	0.0002992	0	0	0	0	0	0.0004351	2.41e-05	0.0001054	0	0	0	0	0	1.1e-06	1.1e-06	6.45e-05	0.0001351	0.001085	0.0018695	8.18e-05	0	0.0038257	0	0.0012902	0.0059392	0	0.0036205	0.0009122	0.0013499	0.0002289	0.0002577	0	6.14e-05	3.3e-06	0	0	0
Fretibacterium_fastidiosum	0	0.31	0.00620732	0.0433918	8.8e-06	0	0	5.92e-05	0	0.0004494	1.49e-05	0.0001499	6.71e-05	0	0	0.001173	8.9e-06	0	2.2e-06	1.09e-05	0	0.0010719	0	0	0	2.3e-05	0.000382	0.0001367	0	2.1e-05	3.87e-05	4.18e-05	7.9e-06	0.0021266	0	5.21e-05	0	0.0001133	0	0	0	8.8e-06	1.1e-05	5.5e-06	0.0003326	3.82e-05	0.0001036	0	0
Prevotella_sp_oral_taxon_299	0	0.31	0.00616386	0.043397	1.01e-05	0.0004039	0	0	1.33e-05	0	0	1.01e-05	1.68e-05	6.95e-05	2.49e-05	9.96e-05	4.6e-06	0	0.0001789	0.0001189	0	0	0	0	0	0	0	7.4e-06	0.0006301	2.26e-05	0.0005903	0.0002238	5.9e-06	2.28e-05	1.4e-05	2.3e-06	0	1.9e-05	7.62e-05	0.0003968	1.58e-05	0.0012527	2.67e-05	9e-07	1.66e-05	2.96e-05	5.08e-05	0	0
GGB12783_SGB19821	0	0.3	0.00598416	0.0419942	1.39e-05	0	8.51e-05	0	5.72e-05	0.000145	1.39e-05	0.0001922	0.0001743	0	0.0006599	0.0003339	4.36e-05	3.3e-05	0.0003154	4.4e-06	0	0.000137	0	0	0	0	7.7e-06	0.0006112	0	6.67e-05	0.0002713	2.08e-05	0	0	0	9e-07	5.4e-06	0.0005305	6.35e-05	9.33e-05	0	0	4.42e-05	0.0002001	0.0005009	6.38e-05	0.0004952	0	0
Peptidiphaga_gingivicola	0	0.3	0.00591376	0.042004	2e-06	5.6e-06	2.44e-05	0	0.0001051	2.6e-06	0	0	3.46e-05	2.02e-05	2.29e-05	0	1.24e-05	0	1.7e-06	0.0003253	0	0	0	0	0	2.7e-06	0	1.92e-05	0	0	2.16e-05	0	0	8.9e-05	1.1e-06	2.34e-05	3.69e-05	9.5e-05	1.33e-05	3.3e-06	0.0004739	0	0	0	5.72e-05	9.98e-05	4.1e-05	0	0
Treponema_SGB3604	0	0.3	0.00611853	0.0419807	4.2e-06	0	0.0002929	0.0002403	0.0001086	0.0032087	4.2e-06	0.0030689	0	1.09e-05	3.96e-05	0	2.11e-05	0	0.0003921	7e-07	0	0.0002202	0	0	2.43e-05	3.18e-05	0	9e-07	0	0	0.0003854	4.45e-05	0	0.0002271	0	0	0.0001406	0	0.000142	6.13e-05	0.0027725	7.98e-05	0.000425	1.93e-05	7.56e-05	0	6.5e-06	0	0
Selenomonas_sp_oral_taxon_126	0	0.3	0.00591413	0.0420039	5.5e-06	0	0	3.5e-06	5.8e-06	5.76e-05	5.22e-05	4.21e-05	0.0001473	4.46e-05	4.1e-06	4.67e-05	2.3e-05	0.0001525	0	6.48e-05	5.77e-05	0	0	0	0	2.86e-05	0	0	0	2.12e-05	0.0001735	0	2e-05	0.0001686	0	0	0	0.0002884	5.64e-05	0	0	1.12e-05	7e-06	0	8.31e-05	0	1.3e-05	0	2.32e-05
Veillonella_sp_CHU110	0	0.3	0.0059604	0.0419977	7.4e-06	0	9.44e-05	0	0	0	3.51e-05	2.54e-05	0	0	0.0002311	1.81e-05	1.3e-06	0.0001259	6.83e-05	8.38e-05	0	9.67e-05	0	0	6e-05	0	7.4e-06	2.24e-05	5e-07	0.0002077	9.66e-05	9.08e-05	0	0	0	1.18e-05	0.0007072	0.0002284	2.07e-05	0	0.0011284	0	2.32e-05	6.28e-05	0.0003239	2.06e-05	0.0001842	0	0
GGB4400_SGB6074	0	0.3	0.00597564	0.0419975	7.8e-06	0	1.54e-05	0	0	3.08e-05	0.0031995	3e-06	0.0001107	0	0	0	7e-06	0	1.26e-05	0.0002059	0	2.45e-05	0	0	1.42e-05	0	0	9.72e-05	9.73e-05	2.8e-06	7.8e-06	2.51e-05	0	0	0	1.11e-05	7.66e-05	0.0001725	2.62e-05	7.8e-06	0.0001253	0	4.72e-05	1.56e-05	6.63e-05	6.87e-05	0.0002401	2.82e-05	0
Peptoanaerobacter_stomatis	0	0.3	0.00591394	0.042004	1.4e-06	0	0	6.83e-05	2.47e-05	0	0	6e-07	0	0	0	4.53e-05	5.66e-05	2.76e-05	0.0001501	0.0001085	0	0	2.01e-05	0	0	1.4e-06	0	0	4.15e-05	0	3.6e-06	0	6.74e-05	1.1e-06	7.82e-05	2.36e-05	2.91e-05	0	9.7e-06	0.0002655	7.9e-06	0.0004192	0	0	5.55e-05	1.2e-06	5.1e-06	1.16e-05	5.24e-05
Treponema_SGB69443	0	0.29	0.00603913	0.0405636	1.86e-05	4.18e-05	0.0005979	0	0	0.0017701	0	8.8e-06	0.0020231	0.0001947	0.0011357	1.1e-06	0.0027939	0	0	0.001631	0	0.0014345	0.0002045	4.87e-05	0	5.43e-05	0.000301	0	0	4.19e-05	1.53e-05	0.0005627	0	0	0	0.0026268	0	0.0002391	1.86e-05	0	0	0	3.52e-05	0.0005641	0.0001504	0.0001207	0.0009473	0	0
Lachnoanaerobaculum_saburreum	0	0.29	0.00643877	0.0405952	5.05e-05	0.0195384	0.0004447	0.0020052	0.0011904	0.0004641	0.0012794	0.0017919	0.0005308	0.0002828	0	0.0038642	0.0005793	0	9.34e-05	0	0	0.0003712	0.0001082	0	0	0.0006678	0	0.000599	0.0007261	0	0.0004859	0	0	0	0	0.0013752	0.0002348	0	0	9.2e-05	0	0.0007622	5.05e-05	0	2.83e-05	0	0.0005877	0.0002239	0
Treponema_SGB3601	0	0.29	0.00657262	0.0405169	0.0002471	0	0.0021271	0.0017395	0.0014887	0.002166	0.0019932	0.000671	0	0.0013292	0.0021863	0.000368	0.010077	0.0020344	4.57e-05	0	0	0	0	0.0002471	0.0014525	0.0013785	0.0014869	0	0	0	0	0.0045423	0	0	0.0045205	0.000409	0	0.0002831	0.0004162	0.0004921	0.0003756	0	0.0018287	0	9.69e-05	0.000412	0	0	0
GGB1474_SGB2040	0	0.29	0.00574399	0.0406001	1.15e-05	0	0	0	1.15e-05	0.0003476	3.11e-05	3.39e-05	6.61e-05	0.0004706	0	0	3.22e-05	0.0004975	9.99e-05	7.6e-05	0	3.92e-05	0	0	0	0	0	0	2.75e-05	1.5e-05	0.0004959	2.22e-05	0	0	0	3.09e-05	2.11e-05	2.85e-05	1.8e-06	0	3.93e-05	0.0001249	2.38e-05	0	4.92e-05	1.04e-05	3.93e-05	0	0.0002825
GGB12763_SGB19797	0	0.29	0.00586062	0.0405848	3.85e-05	0.0003745	6.03e-05	0	0	0.0002992	0	0.0011807	0	0.0009021	0.000123	0.0018628	7.8e-05	0	0	3.73e-05	0	0	0	0	0.00095	0.0001113	0	0	0	0	0.0006809	3.85e-05	0	7.5e-05	2.11e-05	7.42e-05	0.0001546	8.88e-05	0.0001029	0	0.0005715	0.0003477	0	0.0001365	0	0.0001552	0.0001146	7.7e-05	0
Eikenella_halliae	0	0.28	0.00780678	0.0393843	3.4e-06	0	0.0025475	0	0.0009984	0.0204966	0.0010624	0.0050946	0	2.15e-05	0.0026418	0.0005166	2.88e-05	0	0.0044081	0	0	0	0	3.4e-06	0.0006459	6.86e-05	0	0.0014757	0.0011868	0.0032414	0	0	0	0	0	0	0.0171035	0.0012571	0.0365395	0	0	0.0026734	0.0103855	0.0005702	0.0002853	0	0.0048681	0	2.51e-05
Candidatus_Gracilibacteria_bacterium_GN02_872	0	0.28	0.00588343	0.0391662	9.9e-06	0	0.0024665	0.0001016	0.0003117	2.32e-05	0	0.0013266	0	0	0.0001178	0	0	4.92e-05	0.0001038	0.0001803	0	0	0	0	0	0	1.54e-05	5.28e-05	8.1e-05	8.11e-05	0.0023237	0	0	0.0024291	0	1.29e-05	0	8.03e-05	0.004337	0.0003142	0.0051357	0	9.31e-05	0	0.0003311	5.85e-05	1.82e-05	0	0
Alloprevotella_SGB1463	0	0.28	0.00560613	0.0391941	3e-07	0	5.08e-05	0	0	4.6e-05	0	0	0.0006193	0.0004431	0.0001025	0.0002775	3.87e-05	0	5.4e-06	6.1e-06	0	1.53e-05	0	0	0	2.14e-05	0	0	2.8e-05	0	7.3e-05	0	0	0.0003839	3e-07	4.6e-06	0	7.3e-05	6.4e-06	0	0.0002643	1.5e-06	0	0	0.0033034	9.2e-06	1.22e-05	0	0.0001019
Fusobacterium_massiliense	0	0.28	0.00551249	0.0392047	3.9e-06	3.36e-05	1.67e-05	0	0	2.89e-05	0	3.06e-05	0.0001549	0	5.44e-05	5.2e-05	0	0	3.5e-06	0.0001571	0	4.76e-05	7.2e-06	5.35e-05	0	0	2.44e-05	0	0.0001306	0	2.35e-05	7.64e-05	0.0001177	3.83e-05	8.9e-06	0	3.9e-06	0	1.22e-05	0	0	0	0	9.6e-06	5.6e-06	1.46e-05	1.72e-05	0	0
Campylobacter_SGB19314	0	0.28	0.00552873	0.0392024	0	0	0	3.4e-05	0.0001292	2.4e-05	0.000271	6.07e-05	6.62e-05	5.92e-05	0	0.0002305	6.46e-05	0	8.21e-05	0	2.51e-05	0	0	0	0	1.56e-05	7.91e-05	9.03e-05	0.000365	0	0.0001343	0	0	0	1.33e-05	4.5e-05	6.3e-06	2.02e-05	5.18e-05	0	0	0	0	0	3.13e-05	0	5.25e-05	0	0
Eikenella_exigua	0	0.28	0.0117846	0.0432073	7.43e-05	0	0.12263	0	0.0076081	0	0.0004222	0.0014093	0.0001267	0	0.0514521	0	0.000804	0	0.0004507	0.0240201	0	0.0024737	0	0.0026016	0	0.0105835	0.0532768	0.000769	0	3.42e-05	0.0028788	0.0008051	0	0	0	0	0	0.0058677	0.0001326	0	0	7.43e-05	0.0001161	0.0261318	0.0018649	0.0028056	0.0005559	0	0
Leptotrichia_hofstadii	0	0.28	0.00592562	0.0391551	3.9e-06	0.0001027	0.0004542	0	3.9e-06	3.96e-05	0	0	0	0.0002343	0	5.87e-05	0.0002422	0	0.0007213	0	0	0	0.0042556	2.04e-05	0	0.0002339	2.16e-05	0	0.0019833	0.0011471	0	0	0	0	0.0013116	0.0017163	0.0011842	0	0.000456	0	0	0.0014756	0.0004382	0	0.002694	0.0024824	0.0001748	0.0005103	0.0002444
Candidatus_Absconditabacteria_unclassified_SGB6894	0	0.28	0.00798054	0.0394141	3.16e-05	0.0004931	0.0002317	0	0	0	0.0024599	7.78e-05	0	0	0.0001288	8.5e-05	0	0.0019727	0.0330788	0.000879	0	0	0	0.001585	0	0	0	0.0036025	0	0	0	0	0.0119129	0	0.0307512	0.0010822	0	0.0001846	0.0053607	0	0	0	0.0004255	0.0029993	0.0004263	0.0027504	0	0.011216	0.0020954
GGB1202_SGB1567	0	0.27	0.00689197	0.0377933	1.25e-05	0.00063	0.0016086	0.0002227	0.0001777	0.0004307	0.0001611	0.0010664	0	0.0009925	0	0.0233609	0	0.0041072	0	0.0010256	0.0008208	0.006618	0	0.0038508	0	0	0.00169	0	0.0077035	0	0.0063191	1.25e-05	0	0.0005735	0	0.001983	0	0	0.0001515	0	0.0022914	0	0	0	0.0140382	0.0003209	0	0	0.001334
Actinomyces_sp_ICM58	0	0.27	0.00599967	0.0377446	0	0	0.0002675	3.85e-05	6.11e-05	0.003237	1.44e-05	0.0016099	0	0.0001366	0.000185	0	0.0001761	0	0.002975	0	0.0003168	0	0.0037822	0	0	0.0008422	0.000473	0.0041904	0	0.0004187	0.0017118	0	0	0.0035041	0	0.0012065	0	0.0001922	0	0.0005994	0	0	0.000192	0	0	0	3.28e-05	0	0
Haemophilus_paraphrohaemolyticus	0	0.27	0.0104898	0.0386196	2.93e-05	0.0180545	0	0.0252034	0	0.0131244	0.0409922	0	0	0.0088445	0.0055631	0	0	0.0154323	0.0047452	0.0030558	0	0	0.0058643	0	0.0012382	0.004876	2.93e-05	0.0095457	0	0.0205431	0	0	0	0.0578929	0.0032428	0.0079281	0.0042438	0	0.0001454	0.000693	0	0.004936	5.38e-05	0.0017507	0.0069829	0	0	0	0
GGB12785_SGB19825	0	0.27	0.00534259	0.0378013	0	0	1.91e-05	0	1.67e-05	0	0	0	3.1e-06	0	2.23e-05	0	3.12e-05	0	5.3e-06	0.0001915	0	1.38e-05	0	5.5e-06	9.33e-05	5.3e-06	2e-06	1.28e-05	0.0003463	0	0	0	0	4.4e-06	0	4.6e-06	3.8e-06	0	0	3.17e-05	0.0016094	0	0	0	1.25e-05	2.4e-06	1.77e-05	0	0
GGB1844_SGB2532	0	0.27	0.00568712	0.0377608	2.3e-05	0.0005595	0.000376	0	0.00183	0.0007067	0.00182	0	0	0.0006599	0	0.0007781	0.0001314	0	0	0	0.0012638	0.0014391	0.0002382	0	0.0005891	0.000466	0.0011666	0	0	5.65e-05	0	0.0051009	0	2.3e-05	0	0.0016466	0	9.22e-05	6.63e-05	0	0	0	0.0001162	3.44e-05	0.0001133	0.0001825	0	0	0
Campylobacter_curvus	0	0.26	0.00552411	0.0363673	0	0	0.0018716	0.0002265	0	0	0	0	0	0	4.24e-05	0.0001089	0.0027367	0	0.0005666	7.91e-05	0	0.0001164	0.0080888	0.0002325	0	0.000312	0	0	0	0.0017005	0	0	3.25e-05	0	0.0002228	0	0	3.41e-05	0.0007106	0.0012746	0	0	0.001584	0	0.0006962	0	0.0003353	0.0001509	0.0005379
GGB4783_SGB6619	0	0.26	0.0051543	0.0363996	0	0	3.8e-06	0	0	0.0002346	1.23e-05	6.6e-06	3.56e-05	0	0.0001402	0	2e-07	0	0	1.42e-05	1.9e-06	0	0	8.51e-05	0	9e-07	0	3.7e-06	0	0.0001644	0.000174	0	0	0.0003739	0	0.0010365	0	9.6e-06	2.66e-05	0	0.0003121	9e-07	1.98e-05	0	0.0001779	2.44e-05	0	0	0
Prevotella_sp_HJM029	0	0.26	0.00516443	0.0363981	0	0	6.38e-05	1.65e-05	1.29e-05	0	0	1.13e-05	0	1e-05	0	0.0001861	0.0003293	2.44e-05	8.69e-05	0.0001675	0	0	0	0.0002421	0	2.09e-05	0	0	0	0	8.5e-05	0	0	0	0	3.9e-06	1.4e-05	0	1.36e-05	0.0004009	0	0.0003796	0.0007266	0	0.0004774	6.75e-05	8.9e-06	0	0
GGB12440_SGB19288	0	0.26	0.00511892	0.0364043	4e-07	0	0	7.9e-06	5.26e-05	0	0	0	0	1.21e-05	1.47e-05	0	4e-07	2.2e-06	7.4e-06	1.61e-05	0	7.4e-06	0	0	0	1.32e-05	5.3e-06	4.3e-06	2.1e-05	9.1e-05	5.37e-05	0	0	0	0	0	0.0001948	0	2.72e-05	0.0003072	0	1.3e-06	0	2.19e-05	0	0	5.8e-05	0	4.65e-05
Leptotrichia_sp_oral_taxon_498	0	0.26	0.00518341	0.0363956	6.6e-06	0	5.16e-05	4.74e-05	0	0	0.0008958	1.25e-05	1.11e-05	0	1.62e-05	0.0007956	0	0	2.4e-06	1.84e-05	0	0.0001638	0	0	0	0	0	0.0001314	3.85e-05	2.89e-05	6.6e-06	0	1.34e-05	0	0	4.51e-05	0.0001961	0.0005678	7.02e-05	0	0.0006781	0	1.51e-05	0.0001433	4.22e-05	0.0001155	0.0001906	0	0
Streptococcus_anginosus	0	0.26	0.00517205	0.0363971	4e-07	0	2.5e-05	8.02e-05	0	0.000184	1.84e-05	3.65e-05	3.69e-05	0	5.88e-05	0.000376	1e-06	0.0007842	8.45e-05	0	0	9.61e-05	0	0	0	0	7.25e-05	5.95e-05	0	0.0004576	4e-07	6.17e-05	0	0	0	2.68e-05	0.0006236	0.0004448	0.0001154	0	0	0	0	5.9e-05	2e-07	0	3.41e-05	1.6e-05	0
Mogibacterium_timidum	0	0.25	0.00498049	0.0349963	0	0.0003669	6.61e-05	0	0	0.000123	2.94e-05	8.26e-05	0.0001354	0	0	0.0008178	1.7e-06	0	0	8e-05	0	0	9e-07	0	0	0	0	5.43e-05	0	4.63e-05	0.0002033	1.24e-05	0	0.0009648	0	1.27e-05	0	0.000461	9.95e-05	0	0	0	5.2e-06	9.3e-06	0.0001567	2.36e-05	0.0002509	0	0
Bulleidia_extructa	0	0.25	0.00497027	0.0349983	0	0	4.86e-05	0.0001825	2.13e-05	0	0	2.34e-05	0	0	0	0.0001196	0	0.0001443	8.86e-05	0.0019759	2.85e-05	1.73e-05	0	0	0.0001406	0	2.07e-05	0.000115	0	0	3.26e-05	0	0	0	0	0	0	3.43e-05	0.0001092	0	2.22e-05	0	3.72e-05	5.06e-05	1.93e-05	7.83e-05	0.0001535	0	0
Peptoanaerobacter_SGB6621	0	0.25	0.00499098	0.0349952	0	0.001638	0	6.79e-05	0.000104	0	9.02e-05	1.34e-05	0.0003307	0	0	0	5.91e-05	0	0	0	6.66e-05	0	7.11e-05	0	0	3.29e-05	0	8.24e-05	0.0003013	0	1.72e-05	0	0	0.0001226	0	0	0	0	1.08e-05	0	0	0.0005261	0.0001415	0	0.0001565	0	1.45e-05	2.27e-05	0
Prevotella_oralis	0	0.25	0.00501544	0.034992	0	0	0.0002594	0	0	4.45e-05	0	8.7e-06	0	0	1.28e-05	0.0002649	7.97e-05	0	0.0014513	2.38e-05	0	0	0	0	6.18e-05	0	0	0	6.09e-05	0.000227	0.0005051	4.06e-05	0	0	0	9.9e-06	6.77e-05	0.0003034	0	0.0002979	0	1.71e-05	0.0011588	1.58e-05	1.3e-06	0	0.000871	4.2e-06	0
Abiotrophia_defectiva	0	0.25	0.00606698	0.0349421	0	0	0.0101344	0	0.00411	5.68e-05	0.0014636	0.0001756	0	0.0026459	0.0009757	0	0.012187	0	0	0.0002369	0	0.0012714	0	3.03e-05	0	0.0034492	0.0042896	8.1e-05	0	0	0.0010571	0.0001748	0	0	0	0.0006352	0	0.0003114	0.0011097	0	0	0	2.63e-05	0.0064389	0.0083742	0.000152	2.92e-05	0	0
Veillonellaceae_bacterium	0	0.24	0.00514152	0.0335685	0	0	0.0007065	0	0	0	0	0.0003597	0	0	0.0002482	0.0057263	0	1.71e-05	0.0001385	0	0	0.0003247	0	0	0	0	0	0.0068038	0	4.8e-06	0.0002402	0.0008588	0	0.0001096	1.47e-05	0	0	0.0020686	9.27e-05	0	0.00053	5.9e-06	0.000645	0.0007098	0.0001862	0.0004499	0.0019765	0	0
GGB4721_SGB6537	0	0.24	0.00490251	0.0335856	0	0	0	0.0045065	0	0	9.74e-05	0	0	5.69e-05	0.0003168	0.0003223	0	0	0	0	0	3.9e-05	0	0.0001128	4.62e-05	0	9.83e-05	0	0.0016006	0	0.0003241	0.0003084	0	0.001294	4.1e-06	9.86e-05	0	0	1.66e-05	0	0	0	0.0005837	6.08e-05	4.81e-05	4.6e-06	0	0	0
Simonsiella_muelleri	0	0.24	0.00508072	0.0335739	0	0	0.0004595	6.36e-05	0	0.0067595	0	0.0049072	0	0.000825	0.0001351	0	0	0.0001119	0.001824	1.82e-05	0	0	1.76e-05	0	0.0002221	0	0	0.0001923	0	0.0002467	0	6.41e-05	0	0.0014005	0	0.0004966	0	0	0.0004273	0	0	0.0002926	0.0005049	5.46e-05	3.1e-06	0	8.91e-05	0	0
GGB6688_SGB9473	0	0.24	0.00475367	0.0336002	0	8.56e-05	0	4.6e-05	0	0	0	1.94e-05	1.62e-05	0	0	0.0001091	1.9e-06	0.0005751	0	7.9e-06	0.0008629	0	0	0	8.59e-05	0	0	3.25e-05	0	0	3.4e-05	0	0	0	0	6.11e-05	3.5e-06	0	1.7e-05	0	0	0.0002624	0	0	0	0	3.27e-05	3.79e-05	0.0001265
GGB1186_SGB1534	0	0.24	0.00474508	0.0336013	0	0	0	0	8.23e-05	0	0	6.32e-05	0	0	0	1.3e-05	7.3e-06	0.0001807	6.34e-05	0.0005432	0	3.03e-05	0	0	0.0003096	2.43e-05	0	7.26e-05	0	0	0	0	0	0	0	3.1e-06	1.61e-05	8.7e-06	6.38e-05	0	0.0002084	8.51e-05	1.7e-06	0	0	4.97e-05	8.76e-05	6.81e-05	0
Actinomyces_johnsonii	0	0.23	0.00527547	0.0322922	0	1.3e-06	0.0021118	0.0014846	0	0.0025914	0	0.0004555	0	0	0	0.0009025	0	0	0.0006266	0	0	0	2e-06	0	7.63e-05	0	0	0.0003578	0	0.0036791	0	0	0	0.0250714	2.78e-05	7.8e-06	0	0.0004053	0	0	0	8e-06	0	0	1.3e-05	0	8.32e-05	0	0
Anaeroglobus_geminatus	0	0.23	0.00462268	0.0321922	0	0	0.0013893	0.0001106	9.42e-05	0	0.0007264	0.0001548	1.51e-05	0	0	3.26e-05	0	0	3.5e-06	0	0	2.1e-05	0	0	0	6.4e-06	0	2.9e-05	0	1.37e-05	0.0001178	0	8.5e-06	0	0	0	0	0.0001865	0	0	0.0019032	3.2e-06	1.46e-05	0.000109	0.0006395	0	0.0001288	0	0
Candidatus_Nanogingivalis_gingivitcus	0	0.23	0.00453764	0.0322026	0	0.0004234	0	0.0001101	1.61e-05	0	0	0	5.68e-05	4.99e-05	0	0	6.12e-05	4.69e-05	3.35e-05	0	0	0	0	0	0	0	0	0	8.06e-05	0	3.6e-06	0	0	3.24e-05	2.5e-06	4e-06	8.01e-05	0	4.6e-06	3.69e-05	0	0	0	0	2.03e-05	0	0	0	0.0003507
Prevotella_baroniae	0	0.23	0.00455179	0.0322005	0	0	8.23e-05	0	0	2.91e-05	0.0001195	0	0.0001196	0	0.0002483	5.35e-05	2e-07	0	0.0003619	0	0	0	0	0	0	9.3e-06	0.0001201	0.0001881	0	6.9e-06	0.0001199	0.0001567	0	0	0	0	0.0003055	2.12e-05	5e-07	0	0	0	0	5.92e-05	0	7.58e-05	3.97e-05	1.33e-05	0
Selenomonas_SGB5891	0	0.23	0.0045234	0.0322045	0	0	1.45e-05	5.1e-06	1.49e-05	5.3e-06	6.09e-05	0	0	0	0	1.02e-05	0.0001429	0	0	5.8e-06	0	0	0	0	0	0	0	0	0	0	2.8e-06	0	0	0	0	0	0	0	2.77e-05	0	5.69e-05	0	8.4e-06	5.5e-06	3.73e-05	1.16e-05	5.81e-05	0	0.0001087
GGB49499_SGB69440	0	0.23	0.00452943	0.0322037	0	0	2.29e-05	0.0002646	3.43e-05	0	0	0	0	0	0	2.95e-05	1.2e-05	0	0	3.84e-05	0	0	0	0	0	9e-07	0	1.28e-05	1.97e-05	0	0	0	0	1.21e-05	6.4e-06	5.65e-05	4.99e-05	0	5.8e-06	0	0.000278	0	5.4e-06	0	8.48e-05	6.4e-06	4.8e-05	0	0
Slackia_exigua	0	0.23	0.0045639	0.0321996	0	0	0	2.5e-06	1.1e-05	0	0	0	0	0	0	0	2.2e-06	0	6.11e-05	0.0001096	0	2e-06	1.72e-05	0	4.02e-05	4.9e-05	0	0	6.82e-05	0	0	9.2e-06	0	0.0001205	0	0	3.94e-05	0	0	0.0017238	0	0.000298	0	0	1.98e-05	0	0	1.5e-06	2.81e-05
Selenomonas_sp_FOBRC6	0	0.23	0.00465327	0.0321915	0	0	9.41e-05	4.18e-05	0	0	0.0042368	4.04e-05	9.05e-05	0	0	0.0002664	0	0	0	2.83e-05	0	0.000191	0	0	0	0	0	0.0001733	0	2.89e-05	0.0002971	0	0	0	0	1.92e-05	3.03e-05	0.0007038	4.2e-06	0	0.0003807	0	7e-05	0.0001813	0.0001386	5.84e-05	0.0002041	1.18e-05	0
Kytococcus_sedentarius	0	0.22	0.00449526	0.0307883	0	0	8.3e-05	0	0	0	2.81e-05	5.27e-05	3.72e-05	0	0	0.0002806	0	0	0	0.0047599	0	0	0	0	0.0010726	2.44e-05	0	8.86e-05	0.0003154	6.77e-05	4.7e-05	0	0	0	0	0.0002452	0	3.18e-05	0	6.83e-05	0.0014999	0	3.39e-05	6.46e-05	0	0.0003124	0.0001451	0	0
Eubacterium_nodatum	0	0.22	0.00436723	0.0307988	0	0	0.0001907	0	0	9.1e-05	0	0	0	0	1.19e-05	7.91e-05	6.18e-05	0	1.9e-06	0.0002263	0	0.0001282	0	0	2.5e-06	0	0	0.0003105	0	0	0.0003091	0	0	0	0	1.74e-05	3.27e-05	0.0001003	7.51e-05	0	0	0	0	4.33e-05	2.11e-05	4.75e-05	0.0001369	0	0
TM7_phylum_sp_oral_taxon_350	0	0.22	0.00432663	0.0308043	0	0	8e-06	5.07e-05	1.99e-05	0	0	0	2.11e-05	8.4e-06	0	0	2.38e-05	0	3.23e-05	5.25e-05	0	4e-06	3.1e-06	0	0	0	0	0	2.53e-05	0	0	0	0	3.8e-06	0	7.1e-06	6.1e-06	0	0	0	1.95e-05	0.0001632	6.3e-06	0	0	1.15e-05	0.0001907	0	0
GGB1838_SGB2488	0	0.22	0.00434975	0.0308012	0	0	8e-07	0	0	8.09e-05	0	4.69e-05	5.63e-05	0.0006364	0	2.93e-05	2.97e-05	0	0	9.23e-05	0	0	0	0	0	6.8e-05	0	0	5.57e-05	0	0.0003727	0	0	2.5e-06	0	7.81e-05	0	0	1.11e-05	0	0	2.14e-05	0	0	2.91e-05	0	3.32e-05	0	0.0001776
Centipeda_periodontii	0	0.22	0.00446861	0.0307891	0	0.0035974	0	0.0005804	1.03e-05	2.13e-05	0	3.14e-05	0	2.9e-06	0	1.3e-06	9.9e-06	0	0	0	0	0	0	0	0	0	6.41e-05	0.0003128	0	0	0	0	0	2.62e-05	0	0.0001353	0	0.00011	0.0012461	0.0012319	0	0.0004319	7.4e-06	0	0	3e-07	6.45e-05	0	0
Ottowia_sp_Marseille_P4747	0	0.22	0.0043221	0.030805	0	0	3.21e-05	0	4.7e-06	0	0	0	0	0	0	0	7.9e-06	0	1.71e-05	2.61e-05	0	1.27e-05	6.86e-05	0	0	0	1e-07	2.4e-06	1.75e-05	0	0	0	0	0	4.1e-06	3.84e-05	0	0	3.3e-06	3.3e-06	0	0.0001638	5.2e-06	0	0	0	2.2e-06	6.6e-06	0
Schaalia_odontolytica	0	0.21	0.00481122	0.0293768	0	0	0.0014989	0	0.0006437	0	0.0135171	0.0013813	0.0007605	0	0.0035535	0.0005239	0	0	0.0002993	0	5.9e-06	0.0017519	0	0	0	0	0	0.0012198	0	0.0004912	0.0008898	0.000419	0	0	0	0	0	0.0026109	0	0	0.0040057	0	0.0007532	0.0004329	0.0003338	0	0.0002645	1.52e-05	0
Cryptobacterium_curtum	0	0.2	0.00406841	0.0279882	0	0	0	0	0	0.0003324	0	0	0.0020906	0.0003845	5.32e-05	0	4.3e-05	0	0	0	0	0	0	0.0001965	0	0	0	0.0004606	0.0024652	0.0001056	0	0	0.0001988	0	0	0	0	0.0001084	5.96e-05	0	0	0	2.55e-05	0.0002374	0.0001708	4.37e-05	0.0002803	0.0002327	0
GGB4333_SGB5935	0	0.2	0.00423136	0.0279711	0	0.0004677	0.0004534	0	0	0	8e-05	0.0002206	0	0.0033342	0.0007194	0	0	0	0	0.0021926	0	0.0014998	0	7.41e-05	0	0.0023739	0.0001303	0	0	4.1e-06	0	0	0	0.0025158	0	0.0004338	0	0	3.5e-05	0	0	0	0	0	0.0001247	2.98e-05	0	0	0.0009827
GGB49219_SGB69048	0	0.19	0.00680165	0.0276526	0	0.0275278	0	0	0	0.0110134	0	0.0008554	0	0.0348345	0	0.046822	0	0	0	2.4e-06	0	0.0072591	0	0	0	0.0051825	0	0.0063123	0	0	0	0.0009987	0	0.0002009	0	0	0	0	0	0	0	0	0.0002596	0	0.0025547	9.4e-06	0.0022312	0	0
Candidatus_Gracilibacteria_bacterium_GN02_873	0	0.19	0.00379147	0.0265966	0	0	5.25e-05	0.0003754	0	0	0	0	6.92e-05	0.0001103	0.0003313	0	0	0.000118	0	0	0	0	0	2.6e-06	0	1.41e-05	0	0	0	0.0001119	5.86e-05	0	0	0	0	0	0	0	0.0002212	0	0	0	0.000119	0.001311	0.0001904	0	0	0.0002736	5.8e-06
GGB7107_SGB10420	0	0.19	0.00375514	0.0266012	0	0.0002268	0	0	3.72e-05	3.99e-05	0	2.06e-05	0	3.58e-05	0	0	8.49e-05	0	7.12e-05	8.7e-06	0	0	6.65e-05	0	0	0.0003878	0	0	0	0	0.0001429	0.0001944	0	0	0	0	5.6e-06	0	0	0	0	0	1.42e-05	0	8.58e-05	0	5.88e-05	0	0
GGB4395_SGB6050	0	0.19	0.00380934	0.026594	0	0	1.49e-05	0	0	0.0001542	0	0	0.0003277	8.3e-06	0.0004811	0	0.0001223	0	0.0002417	0	0	0.0005064	0	0	0	2.8e-06	2.78e-05	0.0006803	0	0.0001352	3.59e-05	0	0	0	0	3.77e-05	0	0.0007779	0.0001824	0	0	2.51e-05	0	0.0004237	0	0	9.07e-05	0	0
GGB12787_SGB19830	0	0.18	0.00362184	0.0251931	0	0	0.0001251	1.32e-05	0	0	0	0	0	0	0	4.43e-05	0	0	0	0.0001298	0	0.00156	0	0	0	3.68e-05	0	0.000201	0	6.09e-05	0.0001256	0	0	0	0	0.0001703	0.0002735	0.0003048	0	0.0004698	0.0008249	0	0.0001221	0	0	0	0.0002381	1.37e-05	0
GGB2676_SGB3611	0	0.18	0.00355598	0.0252013	0	0	0	0	0	0.0002541	1.85e-05	0	0	0	2.56e-05	0	2.9e-06	0	9.41e-05	0	0	0	8.22e-05	0	0	0	0	0.0001954	0	0	1.7e-05	0	0	0	0	7.4e-06	0	5.08e-05	0	0.0001156	0	0	2.32e-05	0.0002464	3.97e-05	5.31e-05	0.0001278	0	0
Eggerthia_catenaformis	0	0.18	0.00363051	0.025193	0	0	0.0002682	0	0	0	0	0	0.000537	1.18e-05	0	0	0.0002054	0	0	2.37e-05	0.0022392	0	4.9e-06	0.0001352	6.99e-05	0.0002204	3.5e-05	0	0	0	0	0	0	0	0	0	0	0.0001733	7.18e-05	0	0	0	0	2.31e-05	0	0.0001248	0.0010124	0	0
Treponema_SGB69452	0	0.18	0.00355778	0.025201	0	1.78e-05	0.0001288	0	0	7.37e-05	0	5.24e-05	0	6.48e-05	9.9e-05	0	0	0	0	9.6e-05	0	0	0	0	0	0.0001242	0	0.0001938	0	0	0	0	0.0001304	0	0	0	0	7.9e-06	0	0	0	0	0	0	2.25e-05	0	9.42e-05	0.0001142	0.0001054
Lachnoanaerobaculum_umeaense	0	0.18	0.00358658	0.0251974	0	0.0004715	3.57e-05	0	2.4e-05	0	0	0	0	0	0	1e-06	8.21e-05	0	0.0004594	6.48e-05	0	0	0.0009317	0	0	0	0	0	0.0002929	0	0	0	0	0	8.7e-06	0	0	0	0	0.0001391	0	0.0002193	0	0	9.26e-05	3e-07	5.08e-05	0	4.18e-05
GGB12761_SGB19791	0	0.18	0.00559642	0.0253484	0	0	0.0030365	0	0	4.8e-06	0	0	0	0	3.42e-05	0.000211	0.0009082	0	0.0108291	0	0	0	0.0189859	0	0	0.0019346	0.0083018	0	0	0.0138882	0	0	0	0	0	0.0025623	0	0	0.0004235	0.0154092	0	0	0.0153941	0.0007343	0	0.0083624	0	0	0
Selenomonas_flueggei	0	0.18	0.00353855	0.0252038	0	0	0	0	9.7e-06	0	0	0	0	0	0	8.8e-06	0	9.8e-06	3.56e-05	0.0001946	0	1.03e-05	0	0	0	0	0	1.47e-05	0	0	0	2.6e-06	0	0	0	5.6e-06	0	1.26e-05	1.2e-05	4.25e-05	0	1.85e-05	0	0	0	1.73e-05	3.83e-05	6.7e-06	2.67e-05
Actinomyces_bouchesdurhonensis	0	0.18	0.00354215	0.0252032	0	0	4.9e-05	0	0	0	0	0	0	0	4.23e-05	3.01e-05	8.9e-06	0	5.18e-05	0	0	0	2.56e-05	0	0	0	0	2.61e-05	9.93e-05	0	1.34e-05	0	0	0	0	6.95e-05	0	1.27e-05	7e-06	0.0001027	0	0	0	1.22e-05	2.96e-05	0	5.08e-05	0	0
Actinomyces_israelii	0	0.18	0.00400305	0.0251684	0	0	0.0009262	0	0.0050973	0.0005645	0	4.75e-05	0.0053196	0	0.0025667	8e-06	0	0	0	0.0048835	0	0	0	0.0004111	0	0	0.0004881	0	0	0	0	0.001038	0	0	0	0.0011997	0	0.0005876	4.38e-05	0	0	0	2.14e-05	0.0006241	0.0002198	0.0001085	0	0	0
Treponema_vincentii	0	0.18	0.00353786	0.0252038	0	0	0.0001088	0	0	1.1e-06	0	5.9e-06	0	0	3.25e-05	0	0	0	0	1.97e-05	0	2.26e-05	0	0	0	0	1.99e-05	0	0	6e-07	2.7e-06	0	0	0	0	1.3e-06	5.2e-06	5.13e-05	0	0	0.000117	0	2.6e-06	1.6e-06	3.3e-06	4.2e-06	3.04e-05	0	0
GGB2672_SGB3600	0	0.17	0.0033797	0.0237985	0	0.0006729	0	0	5.8e-06	0	0	9.66e-05	0	0	5.19e-05	0	2.38e-05	0	0	0	0	8.25e-05	0	0	0	0.000289	0	0	0.0006522	0	0	3.39e-05	6.82e-05	5.23e-05	0	0	0	0	0	0	0	0	0.0001687	0	0.0001422	0	0	2.37e-05	0
Prevotella_sp_oral_taxon_820	0	0.17	0.00334181	0.0238036	0	7.1e-05	0	7.5e-06	0	0	0	0	2.79e-05	0	6e-07	0	2.07e-05	0	0	3.95e-05	0	0	0	0	0	0	0	0	5e-07	0	0	0	0	1.93e-05	0	1.27e-05	0	0	0	0.0001203	0	6.66e-05	1.79e-05	0	1.53e-05	2.1e-06	0	0	1.05e-05
Candidatus_Gracilibacteria_bacterium_HOT_871	0	0.17	0.00454231	0.0239092	0	0	0.0054632	0	0.0014972	0.0024434	0	0	0	0.0034098	0	0	0.0175238	0	0	0.0002391	0	0	0	0.0005869	0	0.0021999	0.0093075	0	0	0	0.0005912	0	0	0	0	0	0	0.0009726	6.26e-05	0	0	0	3.2e-06	0.0168713	0.0001717	0.0003145	0	0	0
Selenomonas_massiliensis	0	0.16	0.00314226	0.0224038	0	1.54e-05	0	4.29e-05	0	0	0	6.8e-06	0	0	0	0	6e-06	0	0	0	0	0	0	0	0	0	0	0	1.1e-06	0	3.93e-05	0	0	2.51e-05	0	8.5e-06	0	0	9e-07	0	0	0	0	0	5e-06	0	1.05e-05	0	3.82e-05
GGB4733_SGB6555	0	0.16	0.00317665	0.0223993	0	0	8e-07	0	0	9.2e-05	4.49e-05	0	0	9.94e-05	0	0.0008389	0	0	0	5.62e-05	0	0	0	0	0	0	0	0	0	3.6e-06	0.0001608	0	0	4.75e-05	0	3.05e-05	0	0.0005688	0	0	0	0	1.5e-05	0	2.09e-05	1.18e-05	1.79e-05	0	0
GGB3388_SGB4476	0	0.16	0.00558579	0.0239873	0	0	0.0048601	0	0.064482	0	0	0	0	0	0.0126033	0	0	0	0	0.0037223	0.0065577	0	0	0	0	0	0	0	0	4.2e-05	0.0024605	0.0035631	0	0	0	0	0	0.015817	0.0003879	0	0.000175	0	0	7.56e-05	0	0.0004273	0.0097014	0	0
Capnocytophaga_sp_oral_taxon_878	0	0.16	0.0032953	0.022384	0	0	0.0002173	0	0	0	0	0.0003793	0	0	0.0008536	0.0010602	1.43e-05	0	0.0001036	0	0	0	0	0	0	0	0.0001581	0.0007972	0	0.0002514	0.0007306	0	0	0	0	0	0	0.0007973	0.0001768	0	0.0008717	0	0.0003373	0	0	0.000221	0.0010904	0	0
Prevotella_aurantiaca	0	0.16	0.00322549	0.0223935	0	0	0.0001709	0	0	0.0002318	0	0	0	7.08e-05	0.0016636	0	0	0	0	0	0	0	0	2.2e-06	1.02e-05	0	0	0	0	0.0001364	0	0.0003893	0	0	0	0.0005414	0	0	4.8e-06	0	0	0	0	8.01e-05	0.000127	7.55e-05	0.0007899	0	0
Eubacterium_saphenum	0	0.16	0.00319384	0.0223973	0	0	8.74e-05	0	0.0001147	0	0	3.38e-05	0	0	0	7.85e-05	0	0	0.0002828	4.16e-05	0	2.69e-05	0	0	0	0	0	0.0001148	1.69e-05	0	0	0	0	0	0	0	2.07e-05	0.0001177	0	0	0.0013646	0	0.0001179	8.59e-05	8.65e-05	0	0.0002952	0	0
Mycoplasma_orale	0	0.15	0.00300404	0.0209969	0	0	0	0	0	9.96e-05	0.0018541	2.33e-05	0	0	0.0001445	0	1.68e-05	0	0	0	0	0	0	0	0	0	1.64e-05	9.48e-05	0	0	0.0001284	0	0	0	0	0	0	0.0001584	0	0	0.0004851	0	4.96e-05	4.3e-06	3.6e-06	0	0.0001269	0	0
Prevotella_dentalis	0	0.15	0.00296431	0.021001	0	0	0	0.0003259	1.3e-06	0	0	0	4.02e-05	1.06e-05	0	0.0001697	0.0001749	0	4.2e-06	0	0	2.36e-05	0	0	0	0	0	0	0	0	0	0	0	0	0	0	2.4e-06	0	0	0	0	0.0002488	0	0	0	0	0	0	0
GGB3386_SGB4474	0	0.15	0.00392592	0.0211355	0	0	0	0	0	0	0	0	0	0	0	0	0	0	0	6.85e-05	0	0	0	0	0	0	0.0011661	0	0	0.0057478	0	0	6.89e-05	0	0.0002235	0	0.0021299	0	0	0.0184489	0	0.0148516	0	0	0.0022076	0.0039592	0	0.0002571	0.0009906
Leptotrichia_shahii	0	0.15	0.0029562	0.0210021	0	0	0	0	0	0	1.33e-05	0	3.94e-05	1.48e-05	1.31e-05	1.17e-05	0	3.58e-05	0	0	4.87e-05	0	0	0.0001026	0	0	0	0	9.9e-06	0	0	4e-07	0	0	0	1e-07	0	0	0	0.0002006	0	0	0	0	0	0	0	0	0.0001036
Actinomyces_SGB17154	0	0.15	0.00295533	0.0210022	0	0	0	0	0	0	1.4e-06	3.18e-05	0	1.66e-05	0	4.26e-05	4.5e-06	0.0002541	0	0	0	3.14e-05	0	0	0	0	6.6e-06	4e-07	0	0	0	0	0	0	0	6e-07	0	0	0	0.0002199	0	0	0	0	0	0	6.66e-05	0	4.45e-05
Cutibacterium_granulosum	0	0.15	0.00299888	0.0209983	0	0	0.0003364	0	2.5e-06	0	0	0	2e-07	0	0	9.73e-05	0	0	5.07e-05	0	0	0	0	0	0	1.92e-05	0	0	0	0	0	0	0	0	4.5e-06	0	0	0	8e-07	2.04e-05	0	0.0022369	4.85e-05	0	3.49e-05	0	3e-07	9.05e-05	0
GGB2722_SGB3663	0	0.15	0.00320504	0.0209839	0	0.0008573	0	2.9e-06	0	0	0	0.0011435	0	0	0	0.0006662	3.8e-06	0	0	0	0	0	0.0001507	0	0	0	0	0	0	0.0048984	0	0	0	0	0	0	0	0.003551	0	0	0	0	0.0004046	6.07e-05	0.000585	0	0.0004711	0	0
GGB4308_SGB5895	0	0.15	0.00320664	0.020978	0	0	0.0005349	0	0	0	0.0013859	0	0.0018139	0	0	0	0	0	0	0	2.45e-05	0.0008551	0.0001446	3.12e-05	0	0.0004183	0	0	0	0	0	0	0	0	0	0.0035095	0	0.0026929	4.09e-05	0	0	0	0	5.59e-05	0	2.24e-05	0.001316	0	0
Prevotella_fusca	0	0.14	0.00295083	0.0195835	0	0	0	0	0	0	0	0	0	0.0001599	0	0	0	0	0	0	0.0001522	5.5e-06	0.0009933	0.0004836	0.001158	0.0012544	0.0005864	0	0	0.0008379	0.0002256	0	0	0	0	0	0	0	0	0	0	0	0	0	0.0037516	0.000421	0.0004629	0	0
GGB3394_SGB4501	0	0.14	0.00281031	0.019597	0	0.0021069	0	8.36e-05	0	0	0	0	1.85e-05	0.0002674	0	0	0	0	0	0	8.17e-05	0	0	0	0	0	0	0	5.18e-05	0	0	0	0	1.69e-05	0	2.56e-05	0	0	1.44e-05	0	3.55e-05	0	0	0	0.0006234	0	0	0	0
Prevotella_scopos	0	0.13	0.00256857	0.018201	0	0	0	0	0	0.0002419	0	0	0.0003512	0	0	7.4e-06	0	0	0	0	0	0	0	8.09e-05	0	6.01e-05	8e-06	0	0	0	0	0	0	0	0	2.3e-05	0	0	9.7e-06	0	0	2.82e-05	0	0	0.0001361	2.1e-05	0	0	0
GGB12443_SGB19313	0	0.13	0.00258278	0.018199	0	0	0.0001386	0	0	0	0	0	0	0	9.98e-05	0	0	0	0	0	0	3.46e-05	0	0	0	0	0	0.0001537	0	3.6e-05	6.04e-05	0	0	0	0	0	1.99e-05	0.0003709	0.0001541	0	0	0	5.2e-05	3.57e-05	0.000135	0	0.0004312	0	0
GGB2670_SGB3597	0	0.13	0.00342489	0.0183325	0	0	0	0	0	0	0	0.0003415	0	0	3.61e-05	0	0	0	0	0.0003168	0	0.0020103	0	0.0076564	0	0	0	0	0	0	0	0	0	0	0	0	0.000921	0	0.001069	0	0	0	0.000954	0.0033632	0.0023524	0.019833	0	0	0.0050883
GGB49229_SGB69060	0	0.12	0.00256249	0.0167868	0	0	0.0010163	0	0	0	0.000334	0	0	0	0.0027248	0	0	0	0	0.0037527	0	0	3e-06	0.0005056	3.1e-06	0	0	0	0	0	0.0007692	0	0	0	0	0	0	0.0007766	0	0	0	0	2.7e-05	0.0007748	0	0	0	0	0
Haemophilus_pittmaniae	0	0.12	0.00236862	0.0168013	0	2.78e-05	0	0	1.25e-05	0	0	1.07e-05	0	0	4.6e-05	0	0	0	0	0.0001709	0	0	0	0	0	0	0	0	0	0	0	0	0	3.68e-05	2.1e-06	0	0	0	0	0	0.000465	0	7.4e-06	0	1.55e-05	0	0	0	0
GGB3008_SGB3999	0	0.12	0.00235909	0.0168025	0	0	1.6e-06	2e-07	2.3e-06	0	0.0002314	2e-07	0	0	0	0	0	0	6.42e-05	0	0	3.5e-06	0	0	0	1.1e-06	0	0	0	0	5.5e-06	0	0	0	0	0	0	0	0	0	0	0	3.5e-06	0	0	0	0	0	0
Capnocytophaga_haemolytica	0	0.12	0.0025235	0.0167928	0	0	3.08e-05	0	2e-05	0	0	0.0044684	0	0.0003387	0.0007391	0	0	0.0018906	0	0	0	0	0	0	0	0	0	0	0	0	0	0	0.0006135	0.00013	0	9.66e-05	0	0	0	0	0.0003048	0	1.43e-05	0	0	0	0	0	0
GGB39918_SGB47522	0	0.12	0.00238966	0.0167987	0	0	0	0	0	0.0001291	0	0	0	0	9.6e-06	0.0001491	5.6e-06	0	0	0	0	0	0	0	0	0.00078	0	5.8e-06	0	0	0	0	0	1.93e-05	0	0	0	9e-07	0	0	0.0006423	0	4.27e-05	0	2.9e-05	5.91e-05	0	0	0
GGB10022_SGB15896	0	0.11	0.00216546	0.0154019	0	0	9.59e-05	0	0	0	0	0	0	0	0	0	0	0	1.5e-06	0.000135	0	3.4e-06	0	0	0	0	0	3.06e-05	0	0	0	0	0	0	0	1.4e-06	1.7e-06	8.61e-05	0	0	0	0	8.7e-06	0	2.54e-05	0	4.87e-05	0	0
Kingella_kingae	0	0.1	0.00196173	0.0140027	0	0	2.1e-06	0	0	7.7e-06	9.9e-06	2.1e-06	0	0	0	0	0	0	0	0	1.13e-05	0	0	0	0	0	0	3.8e-06	0	0	0	0	0	0	0	0	0	0	0	0	0	0	0	0	2.7e-06	1.2e-06	7.2e-06	0	0
Treponema_medium	0	0.1	0.00198745	0.0139992	0	0	0	0	0	0	0	0	0	0	0	0	0	0	0.000156	0	0	0	0	3.77e-05	0	0	0	5.8e-06	0	0	0	0	0	0	0	0	0	0.0001958	0.0003418	0	0	0	0.0001878	0	0	0	0.0003654	6.98e-05	0
Fusobacterium_canifelinum	0	0.1	0.00196343	0.0140024	0	0	3.18e-05	0	8e-07	0	0	0	0	0	0	7.2e-06	0	0	1.38e-05	0	0	0	0	0	0	0	0	4e-06	0	0	0	0	0	0	0	0	0	0	1.23e-05	0	0	0	2.69e-05	0	0	1.1e-05	2.72e-05	0	0
Prevotella_multiformis	0	0.1	0.00196467	0.0140023	0	0	3.08e-05	0	0	0	0	2.88e-05	0	0	0	1.76e-05	0	0	0	0	0	0	0	0	0	0	0	8.7e-06	0	1.6e-06	0	0	0	0	0	0	0	7.06e-05	0	0	0	0	4e-06	3.9e-06	2.62e-05	0	6e-06	0	0
Olsenella_uli	0	0.1	0.0019741	0.014001	0	0	2.81e-05	0	0	0	0	0	0	0	0	1.54e-05	6e-07	0	0	0.00041	0	0	0	0	0	0	5.57e-05	0	0	1.21e-05	0	0	0	0	9.1e-06	0	0	0	0	5.09e-05	8.52e-05	0	0	0	0	0	1.19e-05	0	0
Treponema_sp_Marseille_Q3903	0	0.1	0.00201941	0.0139962	0	0	1.1e-06	0	0	0	0	0.0001963	0	0.0013891	0.000298	0	0	0	0	0.0007288	0	4.49e-05	0	0	0	0	0	7.47e-05	0	0	0	0	0	3.3e-05	0	0	0	0	0	0	0	0	0	0	0	0	0.0001887	0	0
Colibacter_massiliensis	0	0.1	0.00197246	0.0140012	0	0	0	0	0	0	0	1.5e-05	0	5.06e-05	0	6.8e-06	0	2.87e-05	0	0	5.71e-05	0	0	3.89e-05	0	0	0	0	0.0001352	0	0	0	0	0	0	3e-07	0	0	0	0	0	8e-06	0	0	0	0	0	0	1.44e-05
GGB6675_SGB9425	0	0.1	0.00197919	0.0140003	0	0	0	0	0	0	0	0	8.19e-05	0	0	7.84e-05	0	0	0	0.0001639	0	0	0	0	0	0	0	0	0	9.6e-06	0	0	0	0	0	0	0	9.78e-05	0	0	0.0001349	0	5e-05	4.95e-05	0	4.36e-05	0.0002291	0	0
Staphylococcus_epidermidis	0	0.09	0.00190476	0.0125924	0	0	0.0028466	0	0	0.0016242	0	0.0001073	0	0	0.0014277	0	0	0	0	0	0	0	0	0	0	0	0	0	0	0	8.06e-05	0	0	0	0	0	0	0.000749	0	0	0	0	0.000199	0	0.0001083	0	0	0	0
Desulfobulbus_oralis	0	0.09	0.00177319	0.0126013	0	0	4.98e-05	0	0	0	0	0	0	0	0	0	2.69e-05	0	7.25e-05	0	0	0	0	0	0	0	0	0	0	0	0	0	0	0	0	0	0	0	0	0.0001948	0	0	0	0	0	8.05e-05	0	3.7e-06	0
GGB4936_SGB6888	0	0.09	0.00179413	0.0125987	0	0	5.24e-05	0	0	0	0	6.53e-05	0	0	0.0005423	0	0	0	0	0	0	0	0	0	0	0	0	0	0	0.0001434	2.58e-05	0	0	0	0	0	0	0.00023	0	0	0	0	0.0002874	0	0	0.0001448	9e-06	0	0
Dialister_micraerophilus	0	0.09	0.00177854	0.0126007	0	0	7e-07	0	4.5e-06	0.0002072	0	0	0	0	0	8.3e-06	4.7e-06	0	0	0	0	0	0	0	0	0	0	0	0	0	0	0	0	5.96e-05	3.07e-05	0	0	0	0	0	0	0	0	0	0	0	0	0.000387	0
GGB2665_SGB3591	0	0.09	0.00219538	0.0126993	0	0	0	0	2.26e-05	0.0039584	0	0.0003913	0	0.0002906	0	0	0	0	0	0.0137803	0	0	0	0	0	0	0	0	0	0	0	0	0	0	0	0	0	0.0011043	7.25e-05	0	0	0	0.0001976	0	0.0011759	0	0	0	0
GGB6646_SGB9384	0	0.09	0.00176789	0.0126021	0	0	0	0	0	1.68e-05	0	0	0	0	0	0	0	0	0	0	0	0	0	0	0	2.1e-06	0	0	0	0	0	3.7e-06	0	0	0	0	0	4.21e-05	1.91e-05	0	0	0	0	7.3e-06	3.4e-06	5.9e-06	6.18e-05	0	0
Lautropia_dentalis	0	0.09	0.00182658	0.0125949	0	0	0	0	0	0	0	0.0003848	0	0	0	0	0	0	5.38e-05	0.000277	0	0	0	0	0	0	0	0	0	4.82e-05	0.0001671	0	0	0	0	0	0.0002469	0.0008562	0	0	0	0	0.0005417	0	0	0	0.0005799	0	0
Mogibacterium_pumilum	0	0.09	0.00183642	0.012594	0	0	0	0	0	0	0	0	0	0	0.0006543	0	0	0	0	0.0008272	0	4.16e-05	0	0	0	1.5e-06	0	0.0003234	0	3.76e-05	3.46e-05	0	0	0	0	0	0	0.0003527	0	0	0	0	0.0003889	0	0	0	0	0	0
Prevotella_koreensis	0	0.08	0.00157118	0.0112019	0	2.07e-05	0	0	0	1.4e-06	0	0	3.3e-06	0	0	0	0	0	0	0	0	0	9.5e-06	0	0	0	0	0	0	0	0	0	0	0	0	8e-07	0	7.62e-05	0	0	0	0	0	0	0	0	1.84e-05	0	0
Aggregatibacter_actinomycetemcomitans	0	0.08	0.00158435	0.0112002	0	0	8.16e-05	0	0	0	0	0	0	0	0	0	0	0	0	0	0	0	0	0	0	0	0	1.12e-05	0	0	0.0002354	0	0	0	1e-05	0	0	0	0	0	0.0003679	0	0	0	4.4e-06	0	9.11e-05	0	0
Actinomyces_timonensis	0	0.08	0.0015697	0.0112021	0	0	0	0	4.7e-06	0	0	0	0	0	0	0	7.2e-06	0	0	0	0	0	0	0	0	0	0	0	0	0	0	0	0	1.74e-05	0	0	0	0	1.7e-06	0	0	4.1e-06	0	0	0	0	0	6.7e-06	0
Streptococcus_sinensis	0	0.08	0.00157114	0.0112019	0	0	6.4e-06	0	0	0	0	0	0	0	0	0	1.4e-06	0	0	1.56e-05	0	0	0	0	0	0	0	0	0	0	0	0	0	0	0	4.5e-06	0	0	2.2e-06	0	9.06e-05	0	0	0	0	0	7.2e-06	0	0
Schaalia_georgiae	0	0.08	0.00156884	0.0112022	0	0	5e-07	0	0	0	0	0	3e-07	0	0	0	6e-07	0	4.3e-06	0	0	0	0	0	0	0	0	9e-07	0	3e-07	0	0	0	0	0	4e-07	0	0	0	0	0	0	0	0	3.4e-06	0	0	0	0
Treponema_sp_Marseille_Q4130	0	0.08	0.00157364	0.0112015	0	0	0	0	0	0	0	0	0	0	0	3.84e-05	0	0	0	1.51e-05	1.76e-05	8.88e-05	0	0	0	1.17e-05	0	0	3.33e-05	0	0	0	0	0	0	0	0	0	2e-07	0	0	0	0	0	0	0	0	5.04e-05	0
Treponema_pectinovorum	0	0.07	0.00138215	0.00980066	0	0	0	0	0	0	0	0	0	0	0	0	0	0.0001139	6.57e-05	6.87e-05	0	0	0	0	0.000231	0	0	0	0	0	0	0	0	0	0	4.7e-06	0	0	0	0	0	0	0	0	0	0	5.8e-06	0	0
Streptococcus_mutans	0	0.07	0.00137394	0.00980176	0	4.6e-06	0	3.59e-05	0	0	0	0	0	0	0	0	0	0	0	0	0	2.24e-05	0	0	0	0	0	0	0	0	0	0	0	0	0	2.1e-06	0	0	0	0	0	0	0	0	3.2e-06	0	1.8e-06	0	0
Selenomonas_sp_F0473	0	0.07	0.00151857	0.00979422	0	0	0.0027582	0	0	0	0	0	0	0	0	0	0	0	0	0	0	0.0012495	0	0	0	0	0.0019789	0	0	0	0	0	0	0	0	0	0	0	0	0	0	0	0.0001719	0.0007141	0.0005629	0	1.15e-05	0	0
Selenomonas_sp_oral_taxon_920	0	0.07	0.00145964	0.00980345	0	0	0.0001752	0	0	6.86e-05	0	0	0	0	0	0	0	0	0	0	0	4.9e-06	0	0	0	0	0	0	0	0	0	7.89e-05	0	0	0	0	0	0	0	0	0	0	0.0037214	8.3e-06	0.0003844	0	0	0	0
Fusobacterium_necrophorum	0	0.07	0.00138361	0.00980048	0	0	1.56e-05	0	8e-07	0	0	0	0	0	0	0	0	0	0	0	0	0	0	0	0	0	0	0	0	0.000211	5.86e-05	0	0	0	0	6e-07	0	0.0002289	0	0	0	0	0	0	0	0	4.85e-05	0	0
Neisseria_meningitidis	0	0.07	0.00137698	0.00980134	0	0	0	0	4.7e-06	0	0	0	0	0	0	0	0.0001206	0	0	0	0	6.1e-06	0	0	0	0	0	0	5.55e-05	0	0	0	0	0	0	6.5e-06	0	0	0	5.3e-06	0	2.75e-05	0	0	0	0	0	0	0
Parvimonas_sp_oral_taxon_393	0	0.07	0.00187879	0.00989507	0	0	0	0	0	0	0	0	0	0	0	0	0	0	0	0.0016003	0	0.0004892	0	0	0	0	0	0	0	0	0.0016772	0	0	0	0	0	0	0.0092671	0	0	0.0085167	0	0.0032537	0	0.0010143	0	0	0	0
Lactobacillus_gasseri	0	0.07	0.0013821	0.00980064	0	0	0	0	0	0	0	0	0	0	0	0	0	0	0	3.51e-05	0	9.9e-06	0	0	0	0	0	6.38e-05	0	0	0	0	0	0	0	0	0	6.39e-05	0	0	0.0001109	0	8.35e-05	0	0	0	0.0001201	0	0
Porphyromonas_gingivalis	0	0.06	0.00117799	0.00840147	0	0	2.4e-06	0	8.6e-06	0	0	3.1e-06	0	0	0	0	0	0	0	0	0	1.02e-05	0	0	0	0	0	0	0	0	0	0	0	0	0	0	5.19e-05	0	0	0	0	0	0	0	0	0	1.1e-06	0	0
Phocaeicola_abscessus	0	0.06	0.00118184	0.00840094	0	0	0	0	0	0	0	0	0	0	0	6.56e-05	0	0	5.2e-06	0.0001367	0	3.7e-05	0	0	0	0	0	0	2.42e-05	0	0	0	0	0	0	0	0	0	0	0	0	0	0	0	0	0	0	5.3e-06	0
Pseudopropionibacterium_massiliense	0	0.06	0.00118994	0.00839992	0	0	0	0	0	0	0	0	0	0	0	0	0	0	0	0	0	1.49e-05	0	0	0	0	0	0.000261	0	0	0	0	0	0	0	0	0.0001293	0	0	0	0	0	1.85e-05	1.8e-05	0	0	0.000245	0	0
Propionibacterium_acidifaciens	0	0.06	0.00118416	0.00840064	0	0	0	0	0	0	0	0	0	0	0	0	0	0	0	0	0	0	0	0	0	0	0	9.01e-05	0	0	0	0	0	0	0	0	0	1.48e-05	0	0	0	4e-06	5e-07	0	0	8.7e-05	0.0001956	0	0
Desulfovibrio_sp_OH1186_COT_070	0	0.05	0.000984712	0.0070008	0	0	0	0	0	0	0	0	0	0	0	0	6.53e-05	0	0	0	0	0	0	0	0	0	0	0	0	0	5.12e-05	6.91e-05	0	0	0	0	0	0	3.47e-05	0	0	0	0	0	0	0	0	0	0
Prevotella_sp_oral_taxon_376	0	0.05	0.00099128	0.00699999	0	0	0.0001451	0	0	0	0	0	0	0	1.7e-06	0	0	0	7.94e-05	0	0	4.87e-05	0	0	0	0	0	0	0	0.0002804	0	0	0	0	0	0	0	0	0	0	0	0	0	0	0	0	0	0	0
Streptococcus_thermophilus	0	0.05	0.000983731	0.00700094	0	0	4.2e-06	0	0	0	0	0	0	0	8e-06	0	0	0	0.000105	0	0	0	0	0	0	0	0	0	0	0	0	0	0	0	0	0	0	0	0	4.35e-05	0	0	0	0	9.6e-06	0	0	0	0
Gemella_asaccharolytica	0	0.05	0.000983518	0.00700098	0	0	0	2.1e-06	0	0	0	0	1.25e-05	0	0	0	0	0.0001305	0	0	0	0	0	0	0	0	0	0	0	0	0	0	0	0	0	7.8e-06	0	0	2.4e-06	0	0	0	0	0	0	0	0	0	0
Gemella_bergeri	0	0.05	0.000982151	0.00700115	0	0	0	0	0	0	0	1.96e-05	0	0	0	7.6e-06	2.68e-05	0	3e-06	0	0	0	0	0	0	0	0	0	3.27e-05	0	0	0	0	0	0	0	0	0	0	0	0	0	0	0	0	0	0	0	0
Leptotrichia_sp_oral_taxon_223	0	0.05	0.000990408	0.00700008	0	0	0	0	0	0	0	0	0	0	0	0.000252	0.000117	0	0	0	0	0	0	0	0	0	0	0	0	0	0	0	0	0	0	0	0	6.66e-05	0	0	0	0	2.29e-05	5.23e-05	0	0	0	0	0
Parascardovia_denticolens	0	0.05	0.000985735	0.00700069	0	0	0	0	0	0	0	0	0	0	0	0	0	0	0	0	0	0	0	0.0001916	0	4.8e-06	0	0	1.49e-05	0	0	0	0	0	0	0	0	0	0	5.65e-05	0	0	0	0	0	0	0	4.7e-06	0
GGB1022_SGB1316	0	0.04	0.000784843	0.00560105	0	0	0	0	0	0	0	0	0	0	0	0	0	0	1.4e-06	2.54e-05	0	0	0	0	0	0	0	0	0	0	0	0	0	0	0	0	0	0	0	0	0	0	0	0	0	0	0	0	0
Staphylococcus_capitis	0	0.04	0.000784382	0.00560111	0	0	0	0	0	0	0	0	0	0	0	0	0	0	0	0	0	0	0	0	0	0	0	0	0	0	0	0	0	0	0	7e-07	5e-07	0	2.3e-06	0	0	0	0	0	0	0	0	0	0
Streptococcus_massiliensis	0	0.04	0.000789531	0.00560046	0	0	0.0002232	0	0	0	0	0	0	0	0	0	0	0	0	0	0	0	0	0	0	0	0	0	0	2.8e-06	0	0	0	0	0	0	0	0	0	0	0	0	0	0	0	0	0	0	0
Streptococcus_peroris	0	0.04	0.000786086	0.00560087	0	0	1.03e-05	0	0	0	0	0	0	0	0	0	0	0	0	0	0	0	0	0	0	0	0	0	0	0	0	3.11e-05	0	0	0	0	0	0	0	0	0	0	0	0	0	0	0	0	0
Sneathia_amnii	0	0.04	0.000797876	0.00559978	0	0	0	0	0	0	0	0	0	0	0	0	0	0	0	0	0	0	0	0	0	0	0	0	0	0	0	0	0	0	0	9.63e-05	0	0	0	0	0	0.0005805	1.49e-05	0	0	0	0	0	0
Peptostreptococcus_anaerobius	0	0.04	0.00078749	0.00560068	0	0	8.86e-05	0	0	0	0	0	0	0	0	0	0	0	0	0	0	0	0	0	0	0	3.56e-05	0	0	0	0	0	0	0	2.63e-05	0	0	0	0	0	0	0	0	0	0	0	0	0	0
Bifidobacterium_longum	0	0.04	0.000795473	0.00560001	0	0	3.02e-05	0	0	0	0	0	0	5e-06	0.0005261	0	0	0	0	0	0	0	0	0	0	0	0	0	0	0	0	0	0	7.8e-06	0	0	0	0	0	0	0	0	0	0	0	0	0	0	0
Streptococcus_dysgalactiae	0	0.04	0.000788937	0.00560049	0	0	1.65e-05	0	0	0	0	0	0	0	0	0	0	0	0	0	0	0	0	0	0	0	0	0	0	0	0	0	0	0	0	0	0	0.0001105	0	0	7.4e-05	0	3.48e-05	0	0	0	0	0	0
Streptobacillus_hongkongensis	0	0.04	0.000795422	0.00559987	0	0	0	0	0	0	0	1.53e-05	0	1.66e-05	0	0	0	0	0	0	0	0	0	0.0004289	0	0	0	0	0	0	0	0	0	0	0	0	0	0	0	0	0	0	0	0	0	0	0	0	2.15e-05
Schaalia_cardiffensis	0	0.04	0.000787878	0.00560065	0	0	0	0	0	0	0	0	0	0	1.4e-06	0	0	0	0	0	0	0	0	0	0	0	0	0	0	0	0	0	0	0	0	3.7e-06	0	0	0	0	0	1.82e-05	0.0001575	0	0	0	0	0	0
Corynebacterium_aurimucosum	0	0.04	0.000787924	0.00560063	0	0	0	0	0	0	0	0	0	0	0	0	0	0	0	0	0	0	0	0	4.44e-05	0	0	0	0	0	0	0	0	0	0	0	5.8e-06	0	0	0	0	0	0	0	0	0	0	1.9e-06	2.15e-05
Corynebacterium_accolens	0	0.04	0.00090851	0.00560947	0	0	0	0	0	0	0	0	0	0	0	0	0	0	0	0	0	0	0	0	0	0	0	0	0	0	0.0003298	0	0	0	0	0	0	0.0031044	0	0	0	0	0.0005978	0	0	0	0.002302	0	0
Bifidobacterium_dentium	0	0.04	0.000786382	0.00560084	0	0	0	0	0	0	0	0	0	0	0	0	0	0	0	0	0	0	0	0	0	0	0	0	0	0	0	0	0	0	0	3.4e-06	0	0	0	0	0	0	1.54e-05	7.84e-05	8.3e-06	0	0	0	0
GGB1188_SGB1538	0	0.04	0.00078672	0.00560079	0	0	0	0	0	0	0	0	0	0	0	0	0	0	0	0	0	0	0	0	0	0	0	0	0	0	0	0	0	0	0	0	0	6e-07	0	0	6.21e-05	0	5.7e-06	0	0	0	5.43e-05	0	0
Alloscardovia_omnicolens	0	0.03	0.000589269	0.0042007	0	0	2.19e-05	0	0	0	0	0	0	0	0	0	0	0	0	0	0	0	0	0	0	0	0	0	0	0	0	0	0	0	0	0	0	0	0	0	0	0	0	0	0	0	0	0	0
Anaerolineaceae_bacterium_oral_taxon_439	0	0.03	0.000589155	0.00420071	0	0	0	0	0	0	0	0	0	0	0	0	0	0	0	0	0	0	0	0	0	0	0	0	0	0	0	0	0	0	0	0	0	0	0	0	0	0	0	0	0	0	0	0	0
Tissierellia_bacterium_KA00581	0	0.03	0.000591104	0.00420045	0	0	3.74e-05	0	0	0	0	0	0	0	0	0	0	0	0	0	0	6.52e-05	0	0	0	0	0	0	0	4.37e-05	0	0	0	0	0	0	0	0	0	0	0	0	0	0	0	0	0	0	0
Prevotella_bivia	0	0.03	0.000588904	0.00420075	0	0	1.22e-05	0	0	0	0	0	0	0	0	0	0	0	0	0	0	0	0	0	0	0	0	0	0	0	0	0	0	0	0	0	0	7e-06	0	0	0	0	0	0	0	0	1.49e-05	0	0
Parvimonas_sp_KA00067	0	0.03	0.000589733	0.00420063	0	0	3.5e-06	0	0	0	0	0	0	0	0	0	0	0	0	0	0	0	0	0	0	0	0	0	0	0	0	0	0	0	0	0	0	0	0	0	0	0	0	0	0	0	3.94e-05	3.35e-05	0
Eubacterium_minutum	0	0.03	0.000607398	0.00420002	0	0	0	0	0	7.32e-05	0	0	0	0	0	0	0	0	0	0	0	0	0	0	0	0	0	0	0	0	0	0	0	0	0	0	0	0	0	0	0	0	0.0009039	0	2e-07	0	0	0	0
Pseudoramibacter_alactolyticus	0	0.03	0.000591945	0.00420039	0	0	0	0	0	0	0.0001829	0	0	0	0	0	2.6e-06	0	0	0	0	0	0	0	0	0	0	0	0	0	0	0	0	0	0	0	0	0	0	0	0	0	0	0	3.7e-06	0	0	0	0
Corynebacterium_propinquum	0	0.03	0.000602349	0.0042	0	0	0	0	0	0	0	0	0	0	0	0.0007105	0	0	0	0	0	0	0	0	0	0	0	0	0	0	0	0	0	0	0	0	0	0	8.9e-06	0	0	0	0	0	0	0	0	0	0
Porphyromonas_uenonis	0	0.03	0.000595653	0.00420004	0	0	0	0	0	0	0	0	0	0	0	0	0	0	0	0	0	3.72e-05	0	6.8e-06	0.0003343	0	0	0	0	0	0	0	0	0	0	0	0	0	0	0	0	0	0	0	0	0	0	0	0
Prevotella_disiens	0	0.03	0.000590524	0.00420054	0	0	0	0	0	0	0	0	0	0	0	0	0	0	0	0	0	0	0	9.57e-05	0	0	0	0	0	0	0	0	0	0	0	0	0	0	0	1.96e-05	0	0	0	0	0	0	0	0	1.4e-06
Neisseria_bacilliformis	0	0.02	0.000392518	0.00280051	0	0	0	0	0	0	0	0	0	0	0	0	0	0	0	0	0	0	0	0	0	0	0	0	0	0	0	1.84e-05	0	0	0	0	0	0	0	0	0	0	0	0	0	0	0	0	0
Malassezia_restricta	0	0.02	0.000392178	0.00280056	0	0	0	0	0	0	0	0	0	0	0	0	0	0	0	0	0	0	0	0	0	0	0	0	0	0	0	0	0	0	0	0	0	0	0	0	0	0	0	0	0	0	0	0	0
Prevotella_timonensis	0	0.02	0.00039348	0.00280039	0	0	0	0	0	0	0	0	0	0	0	0	0	0	0	0	0	0	0	0	0	0	0	0	6.75e-05	0	0	0	0	0	0	0	0	0	0	0	0	0	0	0	0	0	0	0	0
Mycoplasma_hominis	0	0.02	0.000392629	0.00280049	0	0	0	0	0	0	0	0	0	0	0	0	0	0	0	0	0	0	0	0	0	0	0	0	0	0	2.41e-05	0	0	0	0	0	0	0	0	0	0	0	0	0	0	0	0	0	0
Xanthomonas_campestris	0	0.02	0.000394876	0.00280021	0	0	0	0	0	0	0	0	0	0	0	3.83e-05	0	0	0	0	0	0	0	0	0	0	0	0	0.0001004	0	0	0	0	0	0	0	0	0	0	0	0	0	0	0	0	0	0	0	0
Staphylococcus_aureus	0	0.02	0.000393896	0.00280033	0	0	0	0	0	0	0	0	0	0	0	0	4.76e-05	0	0	0	0	0	0	0	0	0	0	0	4.11e-05	0	0	0	0	0	0	0	0	0	0	0	0	0	0	0	0	0	0	0	0
Mitsuokella_sp_oral_taxon_131	0	0.02	0.000393531	0.00280037	0	0	0	0	0	0	0	0	0	0	0	0	0	0	5.32e-05	0	0	0	0	0	0	0	0	0	0	0	0	1.69e-05	0	0	0	0	0	0	0	0	0	0	0	0	0	0	0	0	0
Lactobacillus_vaginalis	0	0.02	0.000395151	0.0028002	0	0	0	0	0	0	0	0	0	0	0	0	0	0	0	0	0	1.87e-05	0	0	0	0	0	0	0	0.000134	0	0	0	0	0	0	0	0	0	0	0	0	0	0	0	0	0	0	0
Sneathia_sanguinegens	0	0.02	0.000393698	0.00280036	0	0	0	0	0	0	0	0	0	0	0	0	0	0	0	0	0	4.6e-06	0	0	0	0	0	0	0	0	0	0	0	0	0	0	0	0	0	0	0	7.4e-05	0	0	0	0	0	0	0
Streptococcus_agalactiae	0	0.02	0.000403675	0.00280012	0	0	0	0	0	0	0	0	0	0	0	0	0	0	0	0	0	1.5e-06	0	0	0	0	0	0	0	0	0	0	0	0	0	0	0	0	0	0	0	0.0005859	0	0	0	0	0	0	0
Ligilactobacillus_salivarius	0	0.02	0.00039299	0.00280045	0	0	0	0	0	0	0	0	0	0	0	0	0	0	0	0	0	0	0	0	0	0	8.5e-06	0	0	0	0	0	0	0	0	0	0	0	0	0	0	0	0	0	3.4e-05	0	0	0	0
Limosilactobacillus_fermentum	0	0.02	0.000393492	0.00280039	0	0	0	0	0	0	0	0	0	0	0	0	0	0	0	0	0	0	0	0	0	0	0	0	6.68e-05	0	0	0	0	0	0	0	0	0	0	0	0	1.3e-06	0	0	0	0	0	0	0
Kingella_negevensis	0	0.02	0.000392376	0.00280053	0	0	0	0	0	0	0	0	0	0	0	0	0	0	0	0	0	0	0	0	0	0	0	0	0	0	6.6e-06	0	0	0	0	0	0	0	4.6e-06	0	0	0	0	0	0	0	0	0	0
Staphylococcus_pasteuri	0	0.02	0.000392639	0.00280049	0	0	0	0	0	0	0	0	0	0	0	0	0	0	0	0	0	0	0	0	0	0	0	0	0	0	0	2.32e-05	0	0	0	0	0	0	0	0	0	0	0	0	0	0	0	0	0
Lactococcus_lactis	0	0.02	0.000392224	0.00280055	0	0	0	0	0	0	0	0	0	0	0	0	0	0	0	0	0	0	0	0	0	0	0	0	0	0	0	2.9e-06	0	0	0	0	0	0	0	0	0	0	0	0	0	0	0	0	0
Fannyhessea_vaginae	0	0.02	0.000392896	0.00280046	0	0	0	0	0	0	0	0	0	0	0	0	0	0	0	0	0	0	0	0	0	0	0	0	0	0	0	0	0	0	0	0	0	0	0	0	0	0	3.72e-05	0	5e-07	0	0	0	0
Gardnerella_vaginalis	0	0.01	0.000196078	0.00140028	0	0	0	0	0	0	0	0	0	0	0	0	0	0	0	0	0	0	0	0	0	0	0	0	0	0	0	0	0	0	0	0	0	0	0	0	0	0	0	0	0	0	0	0	0
Leuconostoc_citreum	0	0.01	0.000196078	0.00140028	0	0	0	0	0	0	0	0	0	0	0	0	0	0	0	0	0	0	0	0	0	0	0	0	0	0	0	0	0	0	0	0	0	0	0	0	0	0	0	0	0	0	0	0	0
Corynebacterium_glucuronolyticum	0	0.01	0.000196078	0.00140028	0	0	0	0	0	0	0	0	0	0	0	0	0	0	0	0	0	0	0	0	0	0	0	0	0	0	0	0	0	0	0	0	0	0	0	0	0	0	0	0	0	0	0	0	0
Jonquetella_anthropi	0	0.01	0.000196078	0.00140028	0	0	0	0	0	0	0	0	0	0	0	0	0	0	0	0	0	0	0	0	0	0	0	0	0	0	0	0	0	0	0	0	0	0	0	0	0	0	0	0	0	0	0	0	0
Prevotella_corporis	0	0.01	0.000196078	0.00140028	0	0	0	0	0	0	0	0	0	0	0	0	0	0	0	0	0	0	0	0	0	0	0	0	0	0	0	0	0	0	0	0	0	0	0	0	0	0	0	0	0	0	0	0	0
Peptoniphilus_lacrimalis	0	0.01	0.000196078	0.00140028	0	0	0	0	0	0	0	0	0	0	0	0	0	0	0	0	0	0	0	0	0	0	0	0	0	0	0	0	0	0	0	0	0	0	0	0	0	0	0	0	0	0	0	0	0
Lactobacillus_iners	0	0.01	0.000198622	0.00140003	0	0	0.0001297	0	0	0	0	0	0	0	0	0	0	0	0	0	0	0	0	0	0	0	0	0	0	0	0	0	0	0	0	0	0	0	0	0	0	0	0	0	0	0	0	0	0
Staphylococcus_warneri	0	0.01	0.000196106	0.00140028	0	0	0	0	1.4e-06	0	0	0	0	0	0	0	0	0	0	0	0	0	0	0	0	0	0	0	0	0	0	0	0	0	0	0	0	0	0	0	0	0	0	0	0	0	0	0	0
Peptostreptococcus_sp_MV1	0	0.01	0.000197767	0.00140009	0	0	0	0	0	0	0	0	0	8.61e-05	0	0	0	0	0	0	0	0	0	0	0	0	0	0	0	0	0	0	0	0	0	0	0	0	0	0	0	0	0	0	0	0	0	0	0
Porphyromonas_SGB1977	0	0.01	0.000196747	0.00140019	0	0	0	0	0	0	0	0	0	3.41e-05	0	0	0	0	0	0	0	0	0	0	0	0	0	0	0	0	0	0	0	0	0	0	0	0	0	0	0	0	0	0	0	0	0	0	0
Corynebacterium_SGB17105	0	0.01	0.000196435	0.00140023	0	0	0	0	0	0	0	0	0	1.82e-05	0	0	0	0	0	0	0	0	0	0	0	0	0	0	0	0	0	0	0	0	0	0	0	0	0	0	0	0	0	0	0	0	0	0	0
Streptococcus_equinus	0	0.01	0.000196082	0.00140028	0	0	0	0	0	0	0	0	0	2e-07	0	0	0	0	0	0	0	0	0	0	0	0	0	0	0	0	0	0	0	0	0	0	0	0	0	0	0	0	0	0	0	0	0	0	0
Ezakiella_coagulans	0	0.01	0.00019651	0.00140022	0	0	0	0	0	0	0	0	0	0	0	2.2e-05	0	0	0	0	0	0	0	0	0	0	0	0	0	0	0	0	0	0	0	0	0	0	0	0	0	0	0	0	0	0	0	0	0
Varibaculum_massiliense	0	0.01	0.00019612	0.00140027	0	0	0	0	0	0	0	0	0	0	0	0	0	0	2.1e-06	0	0	0	0	0	0	0	0	0	0	0	0	0	0	0	0	0	0	0	0	0	0	0	0	0	0	0	0	0	0
Atopobium_sp_oral_taxon_199	0	0.01	0.000196969	0.00140017	0	0	0	0	0	0	0	0	0	0	0	0	0	0	0	4.54e-05	0	0	0	0	0	0	0	0	0	0	0	0	0	0	0	0	0	0	0	0	0	0	0	0	0	0	0	0	0
Clostridiales_bacterium_KA00134	0	0.01	0.000216084	0.0014047	0	0	0	0	0	0	0	0	0	0	0	0	0	0	0	0	0	0.0010203	0	0	0	0	0	0	0	0	0	0	0	0	0	0	0	0	0	0	0	0	0	0	0	0	0	0	0
Peptostreptococcaceae_bacterium_oral_taxon_113	0	0.01	0.000196329	0.00140025	0	0	0	0	0	0	0	0	0	0	0	0	0	0	0	0	0	1.28e-05	0	0	0	0	0	0	0	0	0	0	0	0	0	0	0	0	0	0	0	0	0	0	0	0	0	0	0
Moraxella_catarrhalis	0	0.01	0.000196294	0.00140025	0	0	0	0	0	0	0	0	0	0	0	0	0	0	0	0	0	1.1e-05	0	0	0	0	0	0	0	0	0	0	0	0	0	0	0	0	0	0	0	0	0	0	0	0	0	0	0
Olsenella_profusa	0	0.01	0.000196194	0.00140026	0	0	0	0	0	0	0	0	0	0	0	0	0	0	0	0	0	5.9e-06	0	0	0	0	0	0	0	0	0	0	0	0	0	0	0	0	0	0	0	0	0	0	0	0	0	0	0
Leuconostoc_mesenteroides	0	0.01	0.000196088	0.00140028	0	0	0	0	0	0	0	0	0	0	0	0	0	0	0	0	0	5e-07	0	0	0	0	0	0	0	0	0	0	0	0	0	0	0	0	0	0	0	0	0	0	0	0	0	0	0
Scardovia_inopinata	0	0.01	0.000197408	0.00140012	0	0	0	0	0	0	0	0	0	0	0	0	0	0	0	0	0	0	0	6.78e-05	0	0	0	0	0	0	0	0	0	0	0	0	0	0	0	0	0	0	0	0	0	0	0	0	0
Porphyromonas_somerae	0	0.01	0.000196639	0.00140021	0	0	0	0	0	0	0	0	0	0	0	0	0	0	0	0	0	0	0	2.86e-05	0	0	0	0	0	0	0	0	0	0	0	0	0	0	0	0	0	0	0	0	0	0	0	0	0
GGB6646_SGB9383	0	0.01	0.000196586	0.00140021	0	0	0	0	0	0	0	0	0	0	0	0	0	0	0	0	0	0	0	2.59e-05	0	0	0	0	0	0	0	0	0	0	0	0	0	0	0	0	0	0	0	0	0	0	0	0	0
Corynebacterium_minutissimum	0	0.01	0.000196402	0.00140024	0	0	0	0	0	0	0	0	0	0	0	0	0	0	0	0	0	0	0	1.65e-05	0	0	0	0	0	0	0	0	0	0	0	0	0	0	0	0	0	0	0	0	0	0	0	0	0
Pseudoclavibacter_alba	0	0.01	0.000196398	0.00140024	0	0	0	0	0	0	0	0	0	0	0	0	0	0	0	0	0	0	0	1.63e-05	0	0	0	0	0	0	0	0	0	0	0	0	0	0	0	0	0	0	0	0	0	0	0	0	0
Corynebacterium_hadale	0	0.01	0.000199804	0.0014	0	0	0	0	0	0	0	0	0	0	0	0	0	0	0	0	0	0	0	0	0	0	0.00019	0	0	0	0	0	0	0	0	0	0	0	0	0	0	0	0	0	0	0	0	0	0
Corynebacterium_singulare	0	0.01	0.000196412	0.00140023	0	0	0	0	0	0	0	0	0	0	0	0	0	0	0	0	0	0	0	0	0	0	0	1.7e-05	0	0	0	0	0	0	0	0	0	0	0	0	0	0	0	0	0	0	0	0	0
Corynebacterium_argentoratense	0	0.01	0.000233145	0.00141987	0	0	0	0	0	0	0	0	0	0	0	0	0	0	0	0	0	0	0	0	0	0	0	0	0	0.0018904	0	0	0	0	0	0	0	0	0	0	0	0	0	0	0	0	0	0	0
Cutibacterium_namnetense	0	0.01	0.000196906	0.00140017	0	0	0	0	0	0	0	0	0	0	0	0	0	0	0	0	0	0	0	0	0	0	0	0	0	0	0	4.22e-05	0	0	0	0	0	0	0	0	0	0	0	0	0	0	0	0	0
Fusobacterium_gonidiaformans	0	0.01	0.000196308	0.00140025	0	0	0	0	0	0	0	0	0	0	0	0	0	0	0	0	0	0	0	0	0	0	0	0	0	0	0	1.17e-05	0	0	0	0	0	0	0	0	0	0	0	0	0	0	0	0	0
Campylobacter_ureolyticus	0	0.01	0.00019609	0.00140028	0	0	0	0	0	0	0	0	0	0	0	0	0	0	0	0	0	0	0	0	0	0	0	0	0	0	0	6e-07	0	0	0	0	0	0	0	0	0	0	0	0	0	0	0	0	0
GGB3012_SGB4003	0	0.01	0.000196314	0.00140025	0	0	0	0	0	0	0	0	0	0	0	0	0	0	0	0	0	0	0	0	0	0	0	0	0	0	0	0	0	0	0	0	0	1.2e-05	0	0	0	0	0	0	0	0	0	0	0
Acinetobacter_johnsonii	0	0.01	0.00019609	0.00140028	0	0	0	0	0	0	0	0	0	0	0	0	0	0	0	0	0	0	0	0	0	0	0	0	0	0	0	0	0	0	0	0	0	0	6e-07	0	0	0	0	0	0	0	0	0	0
Bacteroides_heparinolyticus	0	0.01	0.000196237	0.00140026	0	0	0	0	0	0	0	0	0	0	0	0	0	0	0	0	0	0	0	0	0	0	0	0	0	0	0	0	0	0	0	0	0	0	0	8.1e-06	0	0	0	0	0	0	0	0	0
GGB31227_SGB44527	0	0.0193914	0.000576302	0.00303014	0	0	0	0	0	0	0	0	0	0	0	0	0	0	0	0	0	0	0	0	0	0	0	0	0	0	0	0	0	0	0	0	0	0	0	0	0	0.0193914	0	0	0	0	0	0	0
Enterobacter_hormaechei	0	0.01	0.000200339	0.0014	0	0	0	0	0	0	0	0	0	0	0	0	0	0	0	0	0	0	0	0	0	0	0	0	0	0	0	0	0	0	0	0	0	0	0	0	0	0.0002173	0	0	0	0	0	0	0
GGB4964_SGB6927	0	0.01	0.000196373	0.00140024	0	0	0	0	0	0	0	0	0	0	0	0	0	0	0	0	0	0	0	0	0	0	0	0	0	0	0	0	0	0	0	0	0	0	0	0	0	1.5e-05	0	0	0	0	0	0	0
Saccharomyces_cerevisiae	0	0.01	0.000196302	0.00140025	0	0	0	0	0	0	0	0	0	0	0	0	0	0	0	0	0	0	0	0	0	0	0	0	0	0	0	0	0	0	0	0	0	0	0	0	0	1.14e-05	0	0	0	0	0	0	0
Lactococcus_petauri	0	0.01	0.000196098	0.00140028	0	0	0	0	0	0	0	0	0	0	0	0	0	0	0	0	0	0	0	0	0	0	0	0	0	0	0	0	0	0	0	0	0	0	0	0	0	1e-06	0	0	0	0	0	0	0
Enterococcus_faecium	0	0.01	0.000198641	0.00140003	0	0	0	0	0	0	0	0	0	0	0	0	0	0	0	0	0	0	0	0	0	0	0	0	0	0	0	0	0	0	0	0	0	0	0	0	0	0	0	0.0001307	0	0	0	0	0
Enterococcus_faecalis	0	0.01	0.00019681	0.00140019	0	0	0	0	0	0	0	0	0	0	0	0	0	0	0	0	0	0	0	0	0	0	0	0	0	0	0	0	0	0	0	0	0	0	0	0	0	0	3.73e-05	0	0	0	0	0	0
GGB1460_SGB2023	0	0.01	0.000196324	0.00140025	0	0	0	0	0	0	0	0	0	0	0	0	0	0	0	0	0	0	0	0	0	0	0	0	0	0	0	0	0	0	0	0	0	0	0	0	0	0	1.25e-05	0	0	0	0	0	0
Desulfovibrio_sp_Dsv1	0	0.01	0.000196251	0.00140026	0	0	0	0	0	0	0	0	0	0	0	0	0	0	0	0	0	0	0	0	0	0	0	0	0	0	0	0	0	0	0	0	0	0	0	0	0	0	8.8e-06	0	0	0	0	0	0
Lactococcus_plantarum	0	0.01	0.000196367	0.00140024	0	0	0	0	0	0	0	0	0	0	0	0	0	0	0	0	0	0	0	0	0	0	0	0	0	0	0	0	0	0	0	0	0	0	0	0	0	0	0	0	0	0	1.47e-05	0	0
Ureaplasma_urealyticum	0	0.01	0.000196145	0.00140027	0	0	0	0	0	0	0	0	0	0	0	0	0	0	0	0	0	0	0	0	0	0	0	0	0	0	0	0	0	0	0	0	0	0	0	0	0	0	0	0	0	0	3.4e-06	0	0
Streptococcus_sobrinus	0	0.01	0.000197347	0.00140013	0	0	0	0	0	0	0	0	0	0	0	0	0	0	0	0	0	0	0	0	0	0	0	0	0	0	0	0	0	0	0	0	0	0	0	0	0	0	0	0	0	0	0	0	6.47e-05
Actinomyces_oricola	0	0.01	0.00019649	0.00140022	0	0	0	0	0	0	0	0	0	0	0	0	0	0	0	0	0	0	0	0	0	0	0	0	0	0	0	0	0	0	0	0	0	0	0	0	0	0	0	0	0	0	0	0	0
Pseudomonas_veronii	0	0.01	0.00019632	0.00140025	0	0	0	0	0	0	0	0	0	0	0	0	0	0	0	0	0	0	0	0	0	0	0	0	0	0	0	0	0	0	0	0	0	0	0	0	0	0	0	0	0	0	0	0	0
Megasphaera_genomosp_type_2	0	0.01	0.000196092	0.00140028	0	0	0	0	0	0	0	0	0	0	0	0	0	0	0	0	0	0	0	0	0	0	0	0	0	0	0	0	0	0	0	0	0	0	0	0	0	0	0	0	0	0	0	0	0
Prevotella_sp_DNF00663	0	0.01	0.000196082	0.00140028	0	0	0	0	0	0	0	0	0	0	0	0	0	0	0	0	0	0	0	0	0	0	0	0	0	0	0	0	0	0	0	0	0	0	0	0	0	0	0	0	0	0	0	0	0
Coriobacteriales_bacterium_DNF00809	0	0	0	0	0	0	0	0	0	0	0	0	0	0	0	0	0	0	0	0	0	0	0	0	0	0	0	0	0	0	0	0	0	0	0	0	0	0	0	0	0	0	0	0	0	0	0	0	0
Ureaplasma_parvum	0	0	0	0	0	0	0	0	0	0	0	0	0	0	0	0	0	0	0	0	0	0	0	0	0	0	0	0	0	0	0	0	0	0	0	0	0	0	0	0	0	0	0	0	0	0	0	0	0
GGB4812_SGB6657	0	0	0	0	0	0	0	0	0	0	0	0	0	0	0	0	0	0	0	0	0	0	0	0	0	0	0	0	0	0	0	0	0	0	0	0	0	0	0	0	0	0	0	0	0	0	0	0	0
Actinomyces_SGB15893	0	0	0	0	0	0	0	0	0	0	0	0	0	0	0	0	0	0	0	0	0	0	0	0	0	0	0	0	0	0	0	0	0	0	0	0	0	0	0	0	0	0	0	0	0	0	0	0	0
Leptotrichia_sp_oral_taxon_847	0	0	0	0	0	0	0	0	0	0	0	0	0	0	0	0	0	0	0	0	0	0	0	0	0	0	0	0	0	0	0	0	0	0	0	0	0	0	0	0	0	0	0	0	0	0	0	0	0
Corynebacterium_bovis	0	0	0	0	0	0	0	0	0	0	0	0	0	0	0	0	0	0	0	0	0	0	0	0	0	0	0	0	0	0	0	0	0	0	0	0	0	0	0	0	0	0	0	0	0	0	0	0	0
[truncated: 7 more columns]

## Sheet: Table S3
Table S3. Relative abundance of 92 bacterial families identified in the salivary specimens from 51 individuals; 192 most common taxa detected in at least 75% of samples are marked in bold.
Family	Min	Max	Mean	SD	Median	JJLD001	JJLD004	JJLD005	JJLD006	JJLD008	JJLD009	JJLD012	JJLD014	JJLD016	JJLD018	JJLD023	JJLD026	JJLD027	JJLD028	JJLD029	JJLD031	JJLD032	JJLD033	JJLD035	JJLD037	JJLD039	JJLD041	JJLD042	JJLD044	JJLD046	JJLD047	JJLD052	JJLD053	JJLD054	JJLD055	JJLD057	JJLD060	JJLD061	JJLD062	JJLD064	JJLD068	JJLD071	JJLD072	JJLD074	JJLD075	JJLD078	JJLD080	JJLD081	JJLD085
Prevotellaceae	0.038529	0.272908	0.129065	0.058958	0.120206	0.120206	0.128245	0.1979	0.119309	0.127162	0.191237	0.0675541	0.165676	0.152249	0.0458985	0.0420635	0.0892009	0.0935818	0.0799397	0.0802042	0.222396	0.119969	0.131097	0.0994446	0.0782701	0.0712253	0.272908	0.038529	0.0590541	0.0725173	0.110344	0.110455	0.0764853	0.176556	0.0851486	0.0385848	0.109642	0.0770114	0.202823	0.158875	0.221993	0.190254	0.172169	0.136405	0.0781246	0.238874	0.163279	0.158721	0.204378
Neisseriaceae	0.0068221	0.402777	0.128956	0.0938924	0.122248	0.0819678	0.0884013	0.161703	0.0385353	0.122248	0.02979	0.191696	0.0584956	0.146017	0.174274	0.359344	0.253396	0.223265	0.128575	0.164413	0.0315059	0.0662901	0.0209416	0.1227	0.301409	0.280198	0.0068221	0.04026	0.109964	0.402777	0.310568	0.16019	0.167745	0.0436317	0.123013	0.134606	0.041353	0.145714	0.0154118	0.188528	0.0418249	0.0874686	0.0198522	0.186183	0.1309	0.0630211	0.064115	0.0963074	0.0836071
Streptococcaceae	0.0368531	0.220049	0.0908086	0.0425614	0.0781695	0.0437866	0.0722351	0.0647326	0.155388	0.0615385	0.0526086	0.0853205	0.0657939	0.0980157	0.129474	0.15969	0.0676086	0.0781695	0.0679926	0.179487	0.0368531	0.157971	0.0570195	0.0424938	0.0982291	0.0846427	0.0493708	0.141622	0.131961	0.0564854	0.0560652	0.123021	0.0800928	0.0536968	0.154192	0.103169	0.129729	0.103597	0.0638859	0.0577191	0.080375	0.0786937	0.169849	0.0619536	0.0518921	0.106188	0.119717	0.0673272	0.0451492
Veillonellaceae	0.0326918	0.293132	0.0892525	0.0523925	0.0823132	0.107664	0.11619	0.110225	0.0823132	0.0803293	0.0573382	0.0755391	0.10938	0.0500494	0.0393648	0.0326918	0.0562319	0.0420984	0.0385557	0.03597	0.11441	0.0938529	0.122941	0.0457658	0.0669386	0.062674	0.0928945	0.0625665	0.0502022	0.0345897	0.0539224	0.0888538	0.0931762	0.121158	0.0338701	0.037107	0.112378	0.049096	0.215249	0.110838	0.180688	0.0460314	0.293132	0.0954436	0.0653713	0.213109	0.0873102	0.0565812	0.117389
Pasteurellaceae	0.0235459	0.302129	0.114976	0.0669116	0.096824	0.0966754	0.0700114	0.0524191	0.0873509	0.0361583	0.0812714	0.115035	0.10162	0.109168	0.0443557	0.142527	0.0961171	0.0849907	0.0899462	0.129105	0.0381547	0.147553	0.0932066	0.0934255	0.140513	0.150197	0.0414502	0.285354	0.159843	0.0794211	0.0714169	0.068813	0.119842	0.0972343	0.295594	0.166973	0.302129	0.097343	0.0235459	0.0705482	0.096824	0.155727	0.107854	0.052533	0.265156	0.041492	0.151998	0.110049	0.101488
Actinomycetaceae	0.00503	0.139314	0.0436787	0.032168	0.0350549	0.0267933	0.0270345	0.0214218	0.055998	0.124262	0.0273335	0.039314	0.0210594	0.0176553	0.0497325	0.008857	0.0223573	0.0192612	0.024123	0.0228557	0.0462154	0.0409369	0.135101	0.0269172	0.0156396	0.0207789	0.0680225	0.0514708	0.0109302	0.019646	0.0350549	0.0666858	0.100595	0.0543268	0.0192009	0.047899	0.0666402	0.00503	0.0973761	0.0237321	0.0256298	0.0185152	0.0417215	0.139314	0.0143964	0.0343354	0.0908351	0.0187897	0.0472724
Micrococcaceae	0.0056904	0.134487	0.0428525	0.0292669	0.0337806	0.0783464	0.0056904	0.0629761	0.0337806	0.0506067	0.0088658	0.0735257	0.0298045	0.033383	0.0222718	0.0379781	0.0336685	0.0439246	0.0235775	0.0426859	0.0251779	0.0211162	0.0283327	0.0155802	0.0302024	0.0213316	0.063835	0.134487	0.113926	0.0456247	0.0145743	0.059935	0.0264506	0.0167471	0.0276	0.0391947	0.0514531	0.0175673	0.057859	0.0107709	0.0292747	0.0226518	0.0178329	0.0366986	0.0131972	0.0433897	0.0694119	0.0153028	0.0149526
Porphyromonadaceae	0.0032155	0.123735	0.0400331	0.0282909	0.0348794	0.0631383	0.115193	0.0471468	0.0187712	0.0343826	0.0570067	0.0469268	0.116124	0.0614987	0.0270219	0.0348794	0.0483026	0.0314367	0.0578141	0.0473378	0.0254036	0.0094817	0.0728366	0.0820161	0.0350972	0.0541011	0.0298496	0.0104372	0.0468888	0.0795289	0.0469843	0.0465826	0.0163569	0.0167588	0.056392	0.0211608	0.0083958	0.0471133	0.0032155	0.0262891	0.0208038	0.123735	0.0115342	0.0185584	0.0474481	0.0111588	0.0214548	0.0274622	0.0138142
Candidatus_Saccharibacteria_unclassified	0.002006	0.122055	0.0397268	0.0291095	0.031183	0.0260158	0.0816917	0.0528218	0.0560406	0.0290676	0.0578303	0.0384168	0.0533087	0.0391446	0.0295185	0.007853	0.0154853	0.122055	0.0697174	0.0098951	0.111575	0.0141412	0.0284825	0.0510355	0.0159636	0.0037359	0.0622819	0.0308281	0.0139941	0.0359302	0.0581965	0.031183	0.0025574	0.0807598	0.0078188	0.0348453	0.002006	0.0138771	0.0427548	0.0562637	0.0505849	0.0227629	0.0176774	0.0235812	0.0069424	0.0192436	0.0692346	0.0916964	0.0700123
Fusobacteriaceae	0.0068415	0.0814696	0.0372345	0.0176445	0.0354993	0.0814696	0.0552831	0.0427062	0.0299019	0.0570605	0.0319892	0.0532599	0.0492987	0.04723	0.040882	0.019419	0.0694193	0.0235152	0.050933	0.0202349	0.0514007	0.0355004	0.0492986	0.0533547	0.0574548	0.0548852	0.0097941	0.0277281	0.0354993	0.0249842	0.0275749	0.0391078	0.0284515	0.0533323	0.020218	0.0541428	0.0308676	0.0223788	0.0196606	0.0372252	0.0307885	0.0593518	0.0168955	0.027714	0.0543211	0.0068415	0.018523	0.0282053	0.0223484
Bacillales_unclassified	0.0056006	0.0785421	0.0272508	0.0194435	0.0235608	0.0179788	0.0203085	0.0117785	0.0607107	0.0754549	0.0262599	0.0238719	0.0120836	0.024012	0.0309457	0.0235608	0.0358113	0.0361971	0.0203689	0.0361427	0.0083882	0.0154331	0.0300685	0.0205938	0.0136309	0.0158407	0.0071892	0.0181037	0.0695272	0.0179534	0.0129475	0.0239106	0.042635	0.0602108	0.0307212	0.0245033	0.0785421	0.0714312	0.0056006	0.0075952	0.0090127	0.0149491	0.007944	0.0138854	0.0444212	0.0106891	0.0283059	0.0612114	0.0092313
Burkholderiaceae	0.0008119	0.134668	0.024235	0.0314414	0.0099682	0.0160383	0.0010487	0.0053702	0.0233822	0.0046354	0.0016839	0.0040656	0.0008119	0.0295408	0.0477128	0.0232168	0.0099682	0.0035829	0.060224	0.0138171	0.0082293	0.0921215	0.0088827	0.0695076	0.0301219	0.0239405	0.015722	0.0777394	0.0570255	0.0041779	0.0148299	0.0065711	0.0147233	0.0228252	0.0245496	0.133136	0.0022903	0.134668	0.0384666	0.009679	0.0052212	0.0050563	0.009283	0.0434246	0.0682872	0.0037156	0.0028915	0.0072835	0.0091426
Lachnospiraceae	0.0037809	0.0691451	0.022676	0.0136173	0.0183814	0.0454407	0.0182299	0.0305029	0.0236107	0.013243	0.0159455	0.0138211	0.0170723	0.0152393	0.0280515	0.0037809	0.0254889	0.0086536	0.0258848	0.0124333	0.0277471	0.0409416	0.0183814	0.0190303	0.0176502	0.0160934	0.0506485	0.012173	0.0397463	0.0068715	0.0152829	0.0281983	0.0372165	0.0116416	0.0061709	0.0691451	0.0111728	0.0080805	0.0463247	0.0277582	0.0281127	0.0196748	0.016825	0.0438817	0.0098826	0.0296855	0.0064532	0.015846	0.0233109
Clostridiales_Family_XIII_Incertae_Sedis	0.0003497	0.0639532	0.0183445	0.0147505	0.0127161	0.0327742	0.0141571	0.0437328	0.0064912	0.0108337	0.0174886	0.0260461	0.0639532	0.0083551	0.0117447	0.0030444	0.0181334	0.0263346	0.0134945	0.0088265	0.0328672	0.0124339	0.0300882	0.0370871	0.0050219	0.0107286	0.033073	0.0060305	0.0027861	0.0100212	0.0123071	0.0200581	0.0127161	0.0391181	0.0028008	0.0059986	0.0071959	0.0003497	0.0460901	0.0180835	0.0235688	0.0127794	0.0105094	0.0094645	0.0036674	0.0009304	0.0089533	0.0348465	0.0433182
Campylobacteraceae	0.0016606	0.0421339	0.0139191	0.00871412	0.0116548	0.0182964	0.0116548	0.0098802	0.0082826	0.0192235	0.0184204	0.0089039	0.0138047	0.0177287	0.0166626	0.0016606	0.0267135	0.007801	0.0221139	0.0057693	0.0247114	0.0074638	0.0231423	0.0204963	0.003755	0.0084328	0.024228	0.0097983	0.0151623	0.003282	0.0148595	0.0106688	0.0421339	0.0117312	0.0019845	0.0139438	0.0070854	0.002639	0.020175	0.0184324	0.0303844	0.0076038	0.0060867	0.0198254	0.0096841	0.0210185	0.0065384	0.0113758	0.0330839
Flavobacteriaceae	0.0013669	0.0411781	0.0122658	0.00859105	0.009583	0.0173711	0.0149113	0.0089141	0.0075533	0.0119045	0.0077035	0.0338665	0.0071175	0.009583	0.0091646	0.0080162	0.0250157	0.0109915	0.0169121	0.0411781	0.0139538	0.0094178	0.0099334	0.025966	0.0230193	0.0303159	0.0042075	0.0062497	0.0094383	0.0107446	0.0098169	0.0088582	0.0196708	0.0029982	0.0121629	0.0093269	0.0038122	0.013694	0.0017492	0.0210343	0.0036058	0.0110898	0.0047382	0.0076441	0.0196469	0.0046735	0.0013669	0.0165302	0.0139603
Bacteroidaceae	8.78e-05	0.0342312	0.0105977	0.00729083	0.0097712	0.0264202	0.0231223	0.0124128	0.0147104	0.0048526	0.0084415	0.0068581	0.0220764	0.0060062	0.0105567	0.0033092	0.0077953	0.0220774	0.0033438	0.0060369	0.0135647	0.0098852	0.0135309	0.0140874	0.0095382	0.0144557	0.0178883	0.0029694	0.0060892	0.0036078	0.0024924	0.0099658	0.0038002	0.011837	0.0038306	0.0045367	0.006547	0.0010192	0.0193653	0.0063879	0.0135803	0.0342312	0.0098822	0.003969	8.78e-05	0.0097712	0.008945	0.0140409	0.0127555
Atopobiaceae	0.0003145	0.0680542	0.0103676	0.0117016	0.007322	0.0147215	0.0245448	0.0085458	0.0145522	0.0033462	0.0295805	0.0044744	0.0082424	0.0013233	0.0040446	0.0013913	0.0012758	0.0088053	0.0046097	0.0027791	0.0184035	0.007175	0.0139505	0.0058984	0.0010735	0.0030972	0.0116506	0.0021863	0.0015247	0.0034998	0.0065539	0.0093775	0.007322	0.0102048	0.000359	0.0014767	0.0037322	0.0006326	0.0300525	0.0160802	0.0198978	0.0015122	0.0078584	0.0056693	0.0003145	0.0680542	0.0132712	0.009501	0.0298673
Carnobacteriaceae	0.000299	0.0499943	0.0086921	0.0108258	0.0041029	0.0024962	0.0019958	0.0015306	0.0499943	0.0026405	0.0116697	0.0133041	0.0059823	0.0203818	0.001732	0.0252943	0.0004716	0.0056327	0.0041029	0.0084626	0.000924	0.0059461	0.0101925	0.0029477	0.0004184	0.0003029	0.0010096	0.0028252	0.0037605	0.0088439	0.0003713	0.0072766	0.0058263	0.0294772	0.029448	0.0037816	0.0003112	0.0308339	0.0040511	0.0086071	0.0147117	0.003239	0.0107842	0.0113024	0.0359318	0.0061773	0.0052032	0.025275	0.0024301
Weeksellaceae	0.0008789	0.0623146	0.00850515	0.0108807	0.0050784	0.0036434	0.0034139	0.0019058	0.0080311	0.0198066	0.0024774	0.0296009	0.0046203	0.0168435	0.0426117	0.0031223	0.0075516	0.0130391	0.0100217	0.005847	0.001472	0.0192475	0.0083828	0.0079906	0.0044773	0.0063167	0.0083898	0.0020343	0.0043256	0.0077381	0.0030177	0.0115038	0.0041721	0.0217704	0.0063686	0.0039726	0.0029943	0.0623146	0.0037735	0.0099339	0.0056438	0.0041485	0.0025227	0.0022345	0.0056078	0.006127	0.0014337	0.0050784	0.0092735
Leptotrichiaceae	0.0015563	0.0346247	0.0078044	0.00601486	0.0057569	0.0070873	0.0080819	0.0110234	0.0135382	0.0155343	0.0043327	0.0051586	0.0073625	0.0037071	0.0114549	0.0046654	0.0058575	0.0044267	0.0055764	0.0081003	0.0182961	0.0113952	0.0073471	0.0049386	0.0163247	0.0055877	0.0235417	0.0043701	0.0039323	0.0024765	0.0035287	0.0083492	0.0346247	0.006212	0.0050861	0.003813	0.0026127	0.0015563	0.0019639	0.0083695	0.0039099	0.0058834	0.0035892	0.0059969	0.0029745	0.0055776	0.0029294	0.0095299	0.0057569
Selenomonadaceae	0.0004903	0.0297027	0.00512916	0.00567941	0.0032099	0.0062582	0.0036719	0.0009567	0.0105316	0.0042887	0.0078542	0.0032099	0.002908	0.0029113	0.002752	0.0004903	0.0025617	0.0013371	0.0019368	0.0023434	0.0131168	0.0063137	0.0057466	0.0072333	0.0004929	0.0010993	0.0297027	0.0011673	0.0018795	0.0010139	0.0019002	0.0033593	0.0175429	0.0054292	0.0009764	0.0010823	0.0010576	0.0028122	0.005073	0.0134733	0.0045203	0.001117	0.0014141	0.0032926	0.0084268	0.0064138	0.0018976	0.0035133	0.0217966
Tannerellaceae	0.0003181	0.0396095	0.00367327	0.00689562	0.0017029	0.0006883	0.0009188	0.0004621	0.0034244	0.0081109	0.0045483	0.0049158	0.0017029	0.0041275	0.0396095	0.0015443	0.0027098	0.0004536	0.0020174	0.001211	0.0158981	0.0034278	0.0059318	0.0034931	0.0055932	0.0018589	0.00061	0.0008238	0.0018829	0.0009597	0.0039488	0.0023337	0.0019105	0.0008397	0.0012199	0.0018795	0.0009579	0.0008784	0.0009222	0.0009006	0.0015682	0.0032987	0.0005498	0.0019545	0.0022147	0.0007143	0.0011545	0.0083824	0.000699
Erysipelotrichaceae	8.46e-05	0.0102677	0.00360798	0.00268872	0.0027829	0.0058383	0.008804	0.0063435	0.0031815	0.0011833	0.002669	0.0047165	0.006381	0.0020569	0.0021981	0.0005806	0.0016265	0.0027363	0.0018532	0.0015275	0.0049702	0.0046322	0.0060277	0.0020332	0.0013895	0.0023491	0.001721	0.000862	0.0003095	0.0033793	0.00155	0.0027752	0.0051595	0.0068053	0.0008209	0.000591	0.0002652	8.46e-05	0.0090846	0.0027829	0.0102677	0.0043573	0.0089406	0.0019509	0.0010082	0.0037533	0.0056471	0.0031086	0.0082947
Peptostreptococcaceae	3.04e-05	0.0131513	0.00316303	0.00279584	0.0024394	0.0040695	0.0004617	0.0030541	0.0003873	0.0026147	0.0037048	0.0016379	0.0072352	0.0037112	0.0131513	0.000774	0.0019977	0.0022732	0.0038503	0.003118	0.0018713	0.0011571	0.0020398	0.0076919	0.0032521	0.0040429	0.0017344	0.0008616	0.0022823	0.0025093	0.006137	0.0018784	0.0007028	0.0024394	0.0029661	0.0111909	0.0012294	0.0026876	0.0007144	0.0034953	0.0027972	0.0078013	0.0023724	0.000422	0.0035248	3.04e-05	0.0006689	0.0016735	0.0028219
Corynebacteriaceae	0.0003034	0.0085729	0.00282785	0.00207885	0.0021736	0.0021335	0.0010042	0.001451	0.0026332	0.0081634	0.0003034	0.0016897	0.0008736	0.0041831	0.0018453	0.0030104	0.0017479	0.0033926	0.0037513	0.0062041	0.0015475	0.0046154	0.004763	0.0038337	0.0021736	0.0014373	0.0013134	0.0047784	0.0085729	0.0020926	0.0011662	0.0027451	0.0049219	0.002213	0.0028424	0.00413	0.0029987	0.001045	0.0047175	0.0008355	0.0015051	0.0014664	0.0009201	0.0074186	0.0078429	0.0048472	0.0019872	0.0005971	0.0013848
Promicromonosporaceae	0.0002501	0.0166366	0.00270941	0.00293981	0.0019637	0.0005547	0.0002808	0.0008614	0.0062924	0.0026644	0.0034763	0.0009084	0.0030744	0.0030615	0.0009508	0.0004186	0.000371	0.0011265	0.0029563	0.0024558	0.0010072	0.0013732	0.0052424	0.0016877	0.0023821	0.0003852	0.0166366	0.0073214	0.0010393	0.0011987	0.0016023	0.0022932	0.0003002	0.0026185	0.0038711	0.0055701	0.0008388	0.0063092	0.0013513	0.0007786	0.0069688	0.0005872	0.0096944	0.0036991	0.0023288	0.0007166	0.0033412	0.0008774	0.0031803
Spirochaetaceae	3.3e-05	0.0264268	0.00252929	0.00422571	0.0013586	0.0006219	9.83e-05	3.7e-05	0.0003638	0.0032865	0.0025694	0.0013586	0.0053961	0.0051449	0.0264268	0.0006868	0.0099762	0.0003642	0.0060188	0.0018928	0.0032705	3.3e-05	0.0014336	0.0135125	0.0002148	0.0032376	0.0005152	0.0010382	0.0029165	0.000168	0.0010696	0.0026366	0.0022185	0.0010877	0.0006936	0.0023581	0.0002995	0.0009767	0.0001872	0.0043157	0.0019402	0.0034279	0.0009439	0.0018091	0.001878	0.0006839	0.0004183	0.0025376	0.0019255
FGB570	0.0001596	0.0065591	0.00191261	0.00141429	0.0015934	0.0032262	0.0026814	0.0020136	0.002497	0.0004777	0.0031388	0.0006291	0.0027991	0.0020839	0.0006253	0.0004774	0.0015934	0.0011225	0.0021314	0.0007372	0.0065591	0.0008807	0.0017567	0.0034509	0.000968	0.0010395	0.0048663	0.000683	0.0003716	0.0014833	0.001955	0.0009653	0.002731	0.0033945	0.0001596	0.0012268	0.0006458	0.0002574	0.0019582	0.0043241	0.0013102	0.0016246	0.0010915	0.0012495	0.000255	0.001754	0.0014928	0.0026641	0.0043578
Candidatus_Sacchiramonaceaea	5.68e-05	0.0099008	0.00148124	0.00169055	0.0007967	0.0004852	0.0005769	0.0002397	0.0015232	0.0007967	0.0007426	0.000353	0.0010791	0.001025	0.0017309	0.0007799	0.0011506	0.000552	0.0011132	0.0023496	0.0018425	0.0041784	0.0025605	0.0099008	0.0001564	0.0009048	0.0007905	0.0003171	0.0015512	0.0009157	0.0005495	0.0005698	0.0021412	0.0007578	0.0028638	0.0016836	0.0007623	0.0035251	0.0005327	0.0002738	0.00122	0.0006887	0.0003471	0.0049152	0.0045437	0.0037044	0.0004446	0.0004138	0.0005709
Bacteroidetes_unclassified	6.8e-06	0.0049071	0.00114103	0.00121079	0.0007219	0.0005466	0.0001725	0.0002591	0.0011169	0.0011104	0.0020095	0.000908	0.0003712	0.0038548	0.0001457	0.0015306	0.0049071	0.0003128	0.001253	0.0016494	0.0006822	0.003643	0.0005968	0.003721	0.0010856	0.0007079	8.13e-05	0.0017458	0.0031272	0.0004234	0.0014198	0.000827	0.0013019	0.0003977	0.000841	0.0009343	0.0012464	0.0024828	0.0004212	0.0004018	0.0003172	0.0004944	0.0003065	0.0007486	0.0045897	0.0003939	6.46e-05	0.0003831	0.0004884
Mycoplasmataceae	1.7e-06	0.0136651	0.00105006	0.00215199	0.0004819	6.7e-06	7.31e-05	0.0005412	8.6e-05	0.0002033	0.0022525	0.0021579	0.0008809	0.0011044	0.0136651	0.0013813	0.0011516	7.08e-05	0.0052911	0.0006323	1.75e-05	0.0018445	0.0003526	8.72e-05	0.000757	0.0019798	3.41e-05	2.2e-06	0.0001544	8.8e-06	1.83e-05	0.001256	9.71e-05	0.0006412	0.0008898	0.0009668	0.0002037	1.7e-06	6.92e-05	0.0005761	0.0003268	0.0026802	3.27e-05	0.0003797	0.0058753	0.0001746	0.000762	0.0005293	0.0004819
Cardiobacteriaceae	2.84e-05	0.0043373	0.00100143	0.00106237	0.0005634	0.0002308	0.0006279	0.0005594	0.0003025	0.002998	0.0001231	0.0008979	0.0001206	0.0016696	0.0002191	0.0010712	0.0016281	0.0007425	0.0010306	0.0031658	0.0002012	0.0043373	0.0012766	0.0032812	0.0016572	0.0010824	2.84e-05	0.0003471	0.0012371	0.0002162	0.0004339	0.0002027	0.0030166	0.0001981	0.0016866	0.000419	0.0041554	0.0007603	0.0002941	0.000306	0.0002375	0.0013887	0.0005634	0.0003386	0.0020324	0.0001827	0.0003095	0.0003735	0.0010007
Propionibacteriaceae	8.6e-06	0.0053637	0.000766092	0.00111023	0.0004077	8.6e-06	0.0001264	0.0002961	0.0009342	0.0006471	7.23e-05	0.0001263	5.36e-05	0.0005665	0.0003788	0.0050888	0.0004077	0.0011378	0.002184	0.0012735	0.000347	0.002444	0.0003599	0.0005309	0.0007835	0.0002828	5.9e-05	0.0015372	0.0004878	0.0002187	0.0001331	0.0004388	0.0005108	0.000547	0.0005605	0.0008833	0.0009115	0.0005155	5.23e-05	0.0001201	0.0001211	0.0053637	0.0003757	0.0013185	0.0009041	0.0011756	7.65e-05	0.0001181	0.0002133
Candidatus_Absconditabacteria_unclassified	0	0.173728	0.0133025	0.0289157	0.0040897	0.0288845	0.0356271	0.0007427	0.0031364	0.0037822	0.173728	0.0040897	0.0106726	0.0058188	0.0037531	0.0037297	0.0231975	0.0182254	0.0991225	0.0064262	0.0058579	0.000599	0.0097119	0.0263397	0	0.0121288	0.0023334	0.0029013	0.0009842	0.0265406	0.0654411	0.002486	9.42e-05	0.0004193	0.0085816	0.004642	8.44e-05	0.0061452	5.93e-05	0.0070476	0.0005575	0.0104218	0.0014457	0.0025526	0.0009656	0.0004836	0.0010344	0.0342124	0.0044728
FGB1764	0	0.0290644	0.0071232	0.00709752	0.0052172	0.0062478	0.0217571	0.0184316	0.0086368	0.0049524	0.0097743	0.0064274	0.004446	8.2e-05	0.0219434	0.0006615	0.0076344	0.0017904	0.0068263	0.0016668	0.0029117	0.0058397	0.0110976	0.0176273	0	0.0006307	0.0251736	0.0003726	0.0023102	0.0037737	0.0006708	0.0090688	0.001335	0.0160716	0.0013498	0.0019156	0.0011985	0.0070593	0.0022667	0.0290644	0.0065451	0.0072364	0.0041394	0.0048245	0.0003839	0.0019658	0.01284	0.01963	0.0053119
Candidatus_Nanogingivalaceae	0	0.034297	0.00392515	0.00585503	0.0022704	0.0024787	0.0081245	9.26e-05	0.0072117	0.000744	0.0038795	0.0015822	6.11e-05	0.0132741	0.0030735	0.0025976	0.0002228	0.0023153	0.0054337	0.0173862	0.0027162	0.0021313	0.0044464	0.0002461	0.0003271	0.0027482	0.0043698	0.0001216	0.0076117	0.0025875	0.0013821	0.0048915	0	0.0041797	0.0030255	0.0004974	7.9e-06	0.034297	0.0007215	0.0090581	0.0101385	0.0014588	0.0011906	0.0006245	0	0.0004211	0.0080271	4.9e-05	0.0069562
Peptoniphilaceae	0	0.0116675	0.00126509	0.00210083	0.0004686	0.0005484	0.001319	0.0002837	0.0001945	0.0003443	0.0027462	0.0001616	0.0020424	0.0005353	0.0116675	0.0001575	0.0047593	0.0007705	0.0034367	0.0024289	0.0065893	0.0008587	0.0003973	0.0009593	0.0005192	0.0046391	0.0004844	7.98e-05	0.0002578	0.0023554	0.0002334	0.0003122	0.0001364	0.0004483	0.0005698	0.0004943	0.0001723	0	3.71e-05	0.0002074	7.79e-05	0.002482	0.0007612	0	0.0014265	5.1e-05	0.0001994	0.0004686	1.13e-05
FGB1394	0	0.0043127	0.000827767	0.000962042	0.0004542	0.0010991	0.0005647	0.0001255	2.88e-05	0.0004169	0.0017549	0.0005173	0.0010693	0.0023057	0.0019917	0.0008149	0.0015324	7.67e-05	0.0016298	0.0003811	0.0027879	0.000454	0.0001442	0.000656	0.0043127	0.0018367	0.000113	8.15e-05	0.0004118	0.00055	0.0007624	0.0011084	0.000216	0	0.0011903	0.0015565	0.0002908	0.0003562	0.0001053	0.0031047	9.89e-05	0.0012655	0.0006093	2.22e-05	0.0006541	4.26e-05	7.97e-05	0.0004542	0.0001587
Aerococcaceae	0	0.0058904	0.000966916	0.00125245	0.0004884	5.65e-05	0.002802	0.0003778	0.0037421	0.001638	9.29e-05	0.0011627	0.0005851	0.0010795	0.0023654	0.0027083	0.0006205	0.0005595	0.0008825	0.0024696	0.0001537	0.0011889	0.0005671	0.0001853	0.0025161	2.26e-05	0.0011658	0.0007943	0.0006613	0.0003705	3.2e-06	0.0017893	0.0003126	0.0001736	0.0044346	7.72e-05	0	0.0058904	3.27e-05	0.0004884	0.0001147	0.0001717	5.39e-05	0.0018539	0	0.0011907	0.0002738	3.46e-05	0.0002039
FGB524	0	0.0182476	0.00291697	0.0043154	0.001071	0.0009224	0.0011963	0.0001003	0.0160724	0.0004	0.0088357	0.0045734	0.0026272	0.002276	7.72e-05	0.0182476	3.35e-05	0.000524	0.0114805	0.0011631	0.0006388	0.0021239	0.0082672	0.0007565	2.39e-05	0.0002426	0	1.97e-05	0.001071	0.0005945	0.00011	0.0027239	3.76e-05	0.0048727	0.0033749	0.0003503	0	0.0044757	0.010195	0.0019204	0	0.0088351	0.0019915	0.0016066	0.0115269	0.0017505	0.0070848	0.0026805	0.0005184
FGB1762	0	0.0175648	0.00285512	0.003959	0.0011382	0.0013666	0.0038039	0.0010278	0.0020994	0.0122309	0.0032554	0	0.0023814	0.0015144	0.0019294	0.0003903	0.0011382	0.0011914	0.00066	0.0025723	0.0140642	0.0068969	0.0024479	0.0007718	0	0.0008317	6.1e-06	0.000753	0.0006278	0.0007121	0.0066243	0.0005023	0.0054242	0.000432	0.0010998	0.0011827	0	0.0002633	0.0002247	0.0125542	0.0009428	0.000431	0.000191	0.0011714	0	0.0007301	0.0056185	0.0065284	0.0005333
FGB1781	0	0.0176381	0.00145314	0.00361547	0.0002277	0.0007224	5.33e-05	0	0.0003099	0.0001811	0.0054998	0	0.0020986	0.0028201	0	6.73e-05	0.000224	0.0036607	0.0002925	0.0004416	0.0176381	0.0006706	0.0002494	0.0008289	0	0.0004298	5.75e-05	0.0007149	0.0001177	0.0023406	0.0094185	0.0001783	0.0004339	9e-07	0.0017166	0.0003297	0	0.0020068	2.59e-05	0.0005424	8.95e-05	0.001176	0.0001107	8.34e-05	0.0001262	2.49e-05	5.98e-05	0.0169604	0.0002277
FGB1534	0	0.0125992	0.00106859	0.00207735	0.0002784	0.0002043	3.45e-05	0.0010011	0.0017816	0.0005948	0.0008763	0.0005875	0	0.001152	3.99e-05	7.14e-05	0.0012712	5.77e-05	0.000266	0.0004479	0.0013127	0	0.0001679	0.000427	0	0.0008423	0.0125992	0.0008572	0.0002236	0.0001557	0.0013724	0.002065	0.0045627	7.96e-05	0	5.73e-05	0	0	0.0002784	0.0008902	0.0030842	4.49e-05	0.0001873	0.003237	0	2e-06	0.0002759	0.0002565	0.0010369
FGB4356	0	0.007468	0.000681424	0.0015337	0.0001816	0.0001592	0.0001836	1.86e-05	0	0.0002187	0.0001816	0.0001253	0.0002936	0.0005178	0.0004647	5.08e-05	0.0004922	0	3.56e-05	0.0015553	0.0009842	0.0009197	0.0040712	0.007468	0.0001617	3.72e-05	0	0	0.0007517	0.0002068	0.0003543	0.0001893	0.0005424	5.81e-05	0.0007484	0	1.88e-05	0.0024524	1.9e-06	0.0006651	0	0.0003899	0.0001181	0.0011253	0.0072979	5.79e-05	4.53e-05	1.12e-05	3.04e-05
FGB4355	0	0.0029891	0.000321816	0.000530941	0.0001022	0	0.0002128	0	8.04e-05	0	0	0.0003482	0	4.95e-05	3.18e-05	0.000615	0.0002171	0.0002161	1.87e-05	3.55e-05	2.36e-05	0	0.0010133	0.0001022	0.000275	0.0002756	0.0001614	0.0012477	3.36e-05	1.98e-05	0.0001242	2.73e-05	6.2e-05	1.6e-06	0.0005488	0	0.0008511	0.0006804	0.0004906	1.09e-05	0.0002592	5.66e-05	0.0002748	0.0029891	0.0012026	0.0013678	4.9e-06	8e-06	0.0011884
Candidatus_Gracilibacteria_unclassified	0	0.0042363	0.000537296	0.000876529	0.0001379	0.0001777	0.0001306	0	3.78e-05	0.0015152	0.0005137	0	5.8e-06	0.0002992	8e-05	0.0014979	0	0.0042363	0.0008942	0.0018628	0.0001019	0	0	0.0022299	0	0.0015824	0	7.41e-05	0.00095	0.0027743	0.0001303	0	0.0006522	4.1e-06	0.0006809	7.24e-05	6.82e-05	0.0026431	2.11e-05	0.0005081	0.0001546	8.88e-05	0.0001379	0	0.0005715	0.0003477	0.0001687	0.0001365	0.0002669
FGB496	0	0.0026751	0.000307384	0.000554939	0.0001092	0.000145	0	8.87e-05	0.0007032	0.000897	1.49e-05	0.0001888	8.66e-05	0.0010265	6.82e-05	1.75e-05	0.0003746	0	5.32e-05	0.0003002	1.91e-05	8.59e-05	0.0014074	0.0026751	0	0.000647	0.0001173	4.84e-05	0.0024558	6.42e-05	6.87e-05	0.0001239	0	0.0001193	0.0001092	0.0001119	0.0003173	0	0	0.0003114	8.2e-05	0.0001479	0.0002004	0.0010763	0.0001921	0.0004997	1.37e-05	7.85e-05	3.31e-05
FGB4196	0	0.0065562	0.00155526	0.0016727	0.0011354	0.0006266	0.0009216	0.0003653	0.0013641	0	0.0023787	0	0	0.0035622	4.74e-05	0.0020358	0.0008392	0.0018499	0.0038796	0.0002516	0.0049333	0.0004763	0.0012034	0.0022231	0.0057402	0.0012836	0	0.0006063	0.0036714	0.0007783	0.0045201	0.001814	0	0.0015943	0.0011354	0.0009985	0	0.0012165	0.0004294	0.0023802	0.0039878	0.0020327	0.0002887	0	0.0005593	0.0002924	0.0012556	0.0026859	0.0065562
FGB494	0	0.0053715	0.00049949	0.00103951	0.000121	7.26e-05	0	0	0.0002568	0.0019112	0.0001395	0	0	0.0053715	2.78e-05	0.0002199	0.0020815	0.000121	0.0009028	0.0002622	0.000117	0	1.72e-05	0.0031295	0	0	1.2e-05	0.0002746	0.0037149	0.0003018	5.33e-05	0.00015	0.0007971	0.0001258	4.34e-05	0.0002076	5.21e-05	0.0017383	7.88e-05	7.91e-05	0.0004216	8.33e-05	0.0003094	0	0	0.0002637	3.82e-05	0.0001524	0.0002398
FGB497	0	0.0041812	0.000596855	0.000914363	0.0002293	0.0002876	0.0001702	0.0003117	0.0001139	0.0002252	0.0009004	0	0.0018316	0.0014048	0.0003592	0.0001132	0.0028251	0.0002175	0.0025274	0.0002061	0.0027932	0.0001559	0	0	0.0002293	0.00075	0.0002963	0.0005206	0.0001079	0.0002615	0.0009985	0.0006421	0	0.0004111	3.69e-05	0.0010718	0	0	8.53e-05	0.0041812	3.54e-05	0.000471	4.31e-05	0	0	0	0.0001917	0.0011244	0.0004202
Bifidobacteriaceae	0	0.0058906	0.000198804	0.000828762	3.88e-05	0	0	3.88e-05	0.0058906	9.18e-05	2.02e-05	2.79e-05	3.04e-05	0	0.0001163	7.28e-05	5.9e-06	0	8.44e-05	0.0001218	5.28e-05	0.0001019	0.0001458	0.0004611	0	5.9e-06	6.6e-06	0	0.0001262	0.0001826	4.94e-05	3.09e-05	0.0001103	0	0	3.3e-06	2.2e-05	0	0.0001024	0.0001594	2.36e-05	0	8.05e-05	0.0004239	0	0.0010155	3.02e-05	7.84e-05	4.35e-05
Candidatus_Nanoperiomorbaceae	0	0.0058232	0.000619196	0.00100431	0.0002468	0.0002305	0	0.0001636	0.0010256	0.0005838	0.0006629	0	0.0007509	0.0007792	0.0002272	0.0003134	0.0005339	4.99e-05	0.0022524	0.001652	0.0005776	0	0.0022969	0.0058232	0	0.0001843	6.58e-05	5.1e-05	0.0014101	0.0005185	0.0002476	0.0011381	0.003118	0.0004808	0.0008422	0.0005721	8.5e-06	0	0	0.0003448	1.97e-05	7.14e-05	0.0001059	0.0007258	0.0002468	0	0.0011184	0.0001729	0
Synergistaceae	0	0.0010176	0.0001603	0.000239798	7.13e-05	0	1.4e-06	0	0	0.000187	0.0002004	0	2.79e-05	0.0001662	0.0002843	0.0001391	0.0001848	0	0.0004062	0.0007252	1.64e-05	2.02e-05	0.0001374	0.0002005	0	0.000223	0	0	3.61e-05	0	8.19e-05	0.0006497	9.8e-06	0.0001263	7.13e-05	8.06e-05	0.000248	0	0	1.09e-05	0.0002783	0.0010176	9.25e-05	1.88e-05	0.0006561	0	0.0001282	0.0002889	6.11e-05
Candidatus_Nanosynbacteraceae	0	0.0020836	0.000129567	0.00030979	3.2e-05	0	7.67e-05	0	0.0001501	0.0004553	9.19e-05	0	0.0002362	0	4.22e-05	3.2e-05	5.03e-05	5.45e-05	0	0.0001692	2.06e-05	4.16e-05	3.26e-05	0.0001475	0.0001834	7.44e-05	1.32e-05	0	0.000385	0.0002931	0	2.74e-05	1.82e-05	1.48e-05	0.0005047	0	0	0.0020836	3.67e-05	0.0003259	0.0004358	0	0.000103	0.0003069	0	4.66e-05	2.7e-06	0	0.0001315
Eggerthellaceae	0	0.0001796	2.63882e-05	4.23031e-05	6.6e-06	0	1.34e-05	3.22e-05	0.0001796	0	4.66e-05	5.1e-06	1.96e-05	5.3e-06	6.09e-05	0	0	0	0	1.02e-05	0.0001509	0	1.71e-05	3.19e-05	0	1.27e-05	6.86e-05	0	0	0	1e-07	2.4e-06	1.75e-05	0	2.8e-06	0	0	0	4.1e-06	3.84e-05	0	0	3.1e-05	3.3e-06	5.69e-05	0.0001638	1.36e-05	5.5e-06	3.73e-05
FGB651	0	0.028025	0.000841735	0.00391715	8.91e-05	3.3e-06	0	5.7e-06	0	2.44e-05	0.0002159	8.91e-05	0	0.0013267	0.028025	2.83e-05	0.0013625	0	0.0010566	0.0002735	2.8e-05	0	0.0003556	0.000573	0	0.0016118	0	0	0.0006433	9.81e-05	0.0003366	0.0007128	0	0.0004874	0.0003951	0	0	0	0	2.07e-05	0.0026171	0.0004807	9.44e-05	0.0001415	0.0001466	0	0.0001319	0.0001054	0.0002928
Bacilli_unclassified	0	0.012187	0.00126194	0.00271268	0	0	0	0	0.0049427	0	0.0101344	0	0.00411	5.68e-05	0.0014636	0.0001756	0	0.0026459	0.0009757	0	0.012187	0	0	0.0002369	0	0.0012714	0	3.03e-05	0	0.0034492	0.0042896	8.1e-05	0	0	0.0010571	0.0001748	0	0	0	0.0006352	0	0.0003114	0.0011097	0	0	0	2.63e-05	0.0064389	0.0083742
Kytococcaceae	0	0.0017238	5.51863e-05	0.00024375	0	0	4.9e-06	2.74e-05	2.32e-05	0	0	2.5e-06	1.1e-05	0	0	0	0	0	0	0	2.2e-06	0	6.11e-05	0.0001096	0	2e-06	1.72e-05	0	4.02e-05	4.9e-05	0	0	6.82e-05	0	0	9.2e-06	0	0.0001205	0	0	3.94e-05	0	0	0.0017238	0	0.000298	0	0	1.98e-05
Leptolyngbyaceae	0	0.0003619	4.23157e-05	8.17824e-05	0	1.66e-05	0	0	0	0	8.23e-05	0	0	2.91e-05	0.0001195	0	0.0001196	0	0.0002483	5.35e-05	2e-07	0	0.0003619	0	0	0	0	0	0	9.3e-06	0.0001201	0.0001881	0	6.9e-06	0.0001199	0.0001567	0	0	0	0	0.0003055	2.12e-05	5e-07	0	0	0	0	5.92e-05	0
Comamonadaceae	0	0.0006364	3.63706e-05	0.00010459	0	2.4e-06	1.53e-05	0	0	0	8e-07	0	0	8.09e-05	0	4.69e-05	5.63e-05	0.0006364	0	2.93e-05	2.97e-05	0	0	9.23e-05	0	0	0	0	0	6.8e-05	0	0	5.57e-05	0	0.0003727	0	0	2.5e-06	0	7.81e-05	0	0	1.11e-05	0	0	2.14e-05	0	0	2.91e-05
FGB35479	0	0.0024652	0.000156588	0.000450312	0	0.0001548	0	0	0.0003424	0	0	0	0	0.0003324	0	0	0.0020906	0.0003845	5.32e-05	0	4.3e-05	0	0	0	0	0	0	0.0001965	0	0	0	0.0004606	0.0024652	0.0001056	0	0	0.0001988	0	0	0	0	0.0001084	5.96e-05	0	0	0	2.55e-05	0.0002374	0.0001708
Moraxellaceae	0	0.046822	0.00313839	0.00895396	0	0.0007248	0.0014284	0	0	0.0275278	0	0	0	0.0110134	0	0.0008554	0	0.0348345	0	0.046822	0	0	0	2.4e-06	0	0.0082793	0	0	0	0.0051825	0	0.0063123	0	0	0	0.0009993	0	0.0002009	0	0	0	0	0	0	0	0	0.0002596	0	0.0025547
FGB4354	0	0.0006158	4.34235e-05	0.000108082	0	0	0.0006158	0	8.68e-05	0.0002268	0	0	3.72e-05	3.99e-05	0	2.06e-05	0	3.58e-05	0	0	8.49e-05	0	7.12e-05	8.7e-06	0	0	6.65e-05	0	0	0.0003878	0	0	0	0	0.0001429	0.0001944	0	0	0	0	5.6e-06	0	0	0	0	0	1.42e-05	0	8.58e-05
Staphylococcaceae	0	0.0002404	1.8898e-05	5.49165e-05	0	0	0	8e-07	2.9e-06	0	0	0	0	0	0	1.5e-05	0	5.06e-05	0	6.8e-06	0	2.87e-05	0	0	5.71e-05	0	0	0.0002305	0	4.8e-06	0	0	0.0002169	0	2.41e-05	0	0	0	0	3e-07	0	0	0	5.65e-05	0	9.3e-06	0	0	0
FGB1395	0	4.74e-05	5.1902e-06	1.18325e-05	0	2.2e-06	0	0	7e-06	1.54e-05	0	4.29e-05	0	0	0	6.8e-06	0	0	0	0	6e-06	0	0	0	0	0	0	0	0	0	0	0	1.1e-06	0	3.93e-05	0	0	2.51e-05	0	8.5e-06	0	0	9e-07	0	0	0	0	0	5e-06
Lawsonellaceae	0	0.0002541	1.41784e-05	4.75904e-05	0	0	0	1.3e-06	0	0	0	0	0	0	1.4e-06	3.18e-05	0	1.66e-05	0	4.26e-05	4.5e-06	0.0002541	0	0	0	3.14e-05	0	0	0	0	6.6e-06	4e-07	0	0	0	0	0	0	0	6e-07	0	0	0	0.0002199	0	0	0	0	0
FGB47554	0	0.0004312	3.37627e-05	8.60983e-05	0	0	0	0	0	0	0.0001386	0	0	0	0	0	0	0	9.98e-05	0	0	0	0	0	0	3.46e-05	0	0	0	0	0	0.0001537	0	3.6e-05	6.04e-05	0	0	0	0	0	1.99e-05	0.0003709	0.0001541	0	0	0	5.2e-05	3.57e-05	0.000135
FGB1021	0	0.0003512	2.07216e-05	6.24591e-05	0	0	0	0	5.97e-05	0	0	0	0	0.0002419	0	0	0.0003512	0	0	7.4e-06	0	0	0	0	0	0	0	8.09e-05	0	6.01e-05	8e-06	0	0	0	0	0	0	0	0	2.3e-05	0	0	9.7e-06	0	0	2.82e-05	0	0	0.0001361
FGB1230	0	0.0037527	0.000246153	0.000708486	0	0.0018667	0	0	0	0	0.0010163	0	0	0	0.000334	0	0	0	0.0027248	0	0	0	0	0.0037527	0	0	3e-06	0.0005056	3.1e-06	0	0	0	0	0	0.0007692	0	0	0	0	0	0	0.0007766	0	0	0	0	2.7e-05	0.0007748	0
Desulfobulbaceae	0	0.0002291	1.84059e-05	4.68258e-05	0	0	0	0	0	0	0	0	0	0	0	0	8.19e-05	0	0	7.84e-05	0	0	0	0.0001639	0	0	0	0	0	0	0	0	0	9.6e-06	0	0	0	0	0	0	0	9.78e-05	0	0	0.0001349	0	5e-05	4.95e-05	0
FGB2428	0	0.000387	1.51667e-05	6.16736e-05	0	0	0	0	0	0	7e-07	0	4.5e-06	0.0002072	0	0	0	0	0	8.3e-06	4.7e-06	0	0	0	0	0	0	6.78e-05	0	0	0	0	0	0	0	0	0	5.96e-05	3.07e-05	0	0	0	0	0	0	0	0	0	0
FGB1017	0	0.0005423	2.94196e-05	9.32453e-05	0	0	0	0	0	0	5.24e-05	0	0	0	0	6.53e-05	0	0	0.0005423	0	0	0	0	0	0	0	0	0	0	0	0	0	0	0.0001434	2.58e-05	0	0	0	0	0	0	0.00023	0	0	0	0	0.0002874	0	0
Lactobacillaceae	0	0.0006875	1.93863e-05	9.91375e-05	0	0	0	7.7e-06	0	0	0	0	4.7e-06	0	0	0	0	0	0	0	0.0001682	0	0	0	0	1.22e-05	0	0	0	0	0	0	9.66e-05	0	0	0	0	0	0	6.5e-06	0	0	0	5.3e-06	0	0.0006875	0	0	0
Bacteroidales_unclassified	0	0.0001307	1.21157e-05	3.24884e-05	0	0	0	0	0	0	0	0	0	0	0	0	0	0	0	0	0	0	0	3.51e-05	0	9.9e-06	0	0	0	0	0	6.38e-05	0	0	0	0	0	0	0	0	0	6.39e-05	0	0	0.0001109	0	8.35e-05	0.0001307	0
Desulfovibrionaceae	0	0.000261	1.41961e-05	5.25825e-05	0	0	0	0	0	0	0	0	0	0	0	0	0	0	0	0	0	0	0	0	0	1.49e-05	0	0	0	0	0	0.000261	0	0	0	0	0	0	0	0	0.0001293	0	0	0	0	0	5.58e-05	1.8e-05	0
Anaerolineaceae	0	6.21e-05	2.40588e-06	1.1439e-05	0	0	0	0	0	0	0	0	0	0	0	0	0	0	0	0	0	0	0	0	0	0	0	0	0	0	0	0	0	0	0	0	0	0	0	0	0	6e-07	0	0	6.21e-05	0	5.7e-06	0	0
Tissierellia_unclassified	0	3.08e-05	1.67843e-06	6.05294e-06	0	0	0	1.47e-05	0	0	2.19e-05	0	0	0	0	0	0	1.82e-05	0	0	0	0	0	0	0	0	0	0	0	0	0	0	0	0	0	0	0	0	0	0	0	0	0	0	0	0	0	0	0
Malasseziaceae	0	9.57e-05	2.28824e-06	1.36217e-05	0	0	0	0	0	0	0	0	0	0	0	0	0	0	0	0	0	0	0	0	0	0	0	9.57e-05	0	0	0	0	0	0	0	0	0	0	0	0	0	0	0	1.96e-05	0	0	0	0	0
Eubacteriaceae	0	3.94e-05	1.49804e-06	7.17274e-06	0	0	0	0	0	0	3.5e-06	0	0	0	0	0	0	0	0	0	0	0	0	0	0	0	0	0	0	0	0	0	0	0	0	0	0	0	0	0	0	0	0	0	0	0	0	0	0
Leuconostocaceae	0	3.72e-05	9.54902e-07	5.40109e-06	0	0	0	0	0	0	0	0	0	0	0	0	0	0	0	0	0	0	0	0	0	1.1e-05	0	0	0	0	0	0	0	0	0	0	0	0	0	0	0	0	0	0	0	0	3.72e-05	0	5e-07
Xanthomonadaceae	0	6.75e-05	1.63725e-06	9.6701e-06	0	0	0	1.6e-05	0	0	0	0	0	0	0	0	0	0	0	0	0	0	0	0	0	0	0	0	0	0	0	0	6.75e-05	0	0	0	0	0	0	0	0	0	0	0	0	0	0	0	0
FGB1872	0	0.0193914	0.000380224	0.00271534	0	0	0	0	0	0	0	0	0	0	0	0	0	0	0	0	0	0	0	0	0	0	0	0	0	0	0	0	0	0	0	0	0	0	0	0	0	0	0	0	0	0.0193914	0	0	0
Saccharomycetaceae	0	0.0002173	4.26078e-06	3.04281e-05	0	0	0	0	0	0	0	0	0	0	0	0	0	0	0	0	0	0	0	0	0	0	0	0	0	0	0	0	0	0	0	0	0	0	0	0	0	0	0	0	0	0.0002173	0	0	0
Pseudomonadaceae	0	6.47e-05	1.26863e-06	9.05981e-06	0	0	0	0	0	0	0	0	0	0	0	0	0	0	0	0	0	0	0	0	0	0	0	0	0	0	0	0	0	0	0	0	0	0	0	0	0	0	0	0	0	0	0	0	0
Microbacteriaceae	0	2.59e-05	5.07843e-07	3.62673e-06	0	0	0	0	0	0	0	0	0	0	0	0	0	0	0	0	0	0	0	0	0	0	0	2.59e-05	0	0	0	0	0	0	0	0	0	0	0	0	0	0	0	0	0	0	0	0	0
Enterococcaceae	0	1.23e-05	2.41176e-07	1.72234e-06	0	0	0	0	0	0	0	0	0	0	0	0	0	0	0	0	0	0	0	0	0	0	0	0	0	0	0	0	0	0	0	0	0	0	0	0	0	0	0	0	0	1.23e-05	0	0	0
Hungateiclostridiaceae	0	1.17e-05	2.29412e-07	1.63833e-06	0	0	0	0	0	0	0	0	0	0	0	0	0	0	0	0	0	0	0	0	0	0	0	0	0	0	0	0	0	0	0	1.17e-05	0	0	0	0	0	0	0	0	0	0	0	0	0
Enterobacteriaceae	0	8.1e-06	1.58824e-07	1.13423e-06	0	0	0	0	0	0	0	0	0	0	0	0	0	0	0	0	0	0	0	0	0	0	0	0	0	0	0	0	0	0	0	0	0	0	0	0	0	0	0	8.1e-06	0	0	0	0	0
Clostridiales_unclassified	0	2.1e-06	4.11765e-08	2.94059e-07	0	0	0	0	0	0	0	0	0	0	0	0	0	0	0	0	0	0	2.1e-06	0	0	0	0	0	0	0	0	0	0	0	0	0	0	0	0	0	0	0	0	0	0	0	0	0	0
Coriobacteriales_unclassified	0	7e-07	1.37255e-08	9.80196e-08	0	0	0	0	0	0	0	0	0	0	0	0	0	0	0	0	0	0	0	0	0	0	0	0	0	0	0	0	0	0	0	0	0	0	0	0	0	0	0	0	0	0	0	0	0
FGB10238	0	6e-07	1.17647e-08	8.40168e-08	0	0	0	0	0	0	0	0	0	0	0	0	0	0	0	0	0	0	0	0	0	0	0	0	0	0	0	0	0	0	0	0	0	0	0	0	0	0	6e-07	0	0	0	0	0	0
[truncated: 7 more columns]

## Sheet: Table S4
Table S4. Relative abundance of metabolic pathways; most common pathways detected in at least 75% of samples are marked in bold.
Pathway	Min	Max	Mean	SD	JJLD001	JJLD004	JJLD005	JJLD006	JJLD008	JJLD009	JJLD012	JJLD014	JJLD016	JJLD018	JJLD023	JJLD026	JJLD027	JJLD028	JJLD029	JJLD031	JJLD032	JJLD033	JJLD035	JJLD037	JJLD039	JJLD041	JJLD042	JJLD044	JJLD046	JJLD047	JJLD052	JJLD053	JJLD054	JJLD055	JJLD057	JJLD060	JJLD061	JJLD062	JJLD064	JJLD068	JJLD071	JJLD072	JJLD074	JJLD075	JJLD078	JJLD080	JJLD081	JJLD085	JJLD087
PWY0-1586: peptidoglycan maturation (meso-diaminopimelate containing)	0.000467732	0.00133726	0.000844917	0.000226268	0.000714714	0.000722229	0.000774315	0.000670599	0.000610894	0.000623849	0.000953552	0.000688389	0.000867902	0.000783216	0.00124314	0.0010628	0.00107769	0.000880053	0.000875158	0.000476274	0.000806254	0.000552795	0.000830589	0.00119197	0.00133726	0.000467732	0.00100227	0.000847464	0.00131329	0.00128456	0.00082353	0.000759777	0.000675942	0.00123398	0.00100105	0.00102133	0.000939859	0.000487421	0.000921389	0.000674277	0.000767052	0.000775107	0.000719272	0.00105575	0.000602993	0.000768923	0.000781057	0.000693679	0.00117307
PWY-6385: peptidoglycan biosynthesis III (mycobacteria)	0.00054913	0.000694174	0.000612738	3.43889e-05	0.000622994	0.000633132	0.000636884	0.000610001	0.000585215	0.00058076	0.00064891	0.000647326	0.000589902	0.000581713	0.000643298	0.000647157	0.000614981	0.000565823	0.000556002	0.000589674	0.000585122	0.000614579	0.000600183	0.000668847	0.000680236	0.000575068	0.00060146	0.000572667	0.000643077	0.000626372	0.000612082	0.000572282	0.000607304	0.000652529	0.000623131	0.000645404	0.000580377	0.000621421	0.000614979	0.000628903	0.000577673	0.000694174	0.000568621	0.00057759	0.00054913	0.000624221	0.000592973	0.000605571	0.000648903
PWY-7221: guanosine ribonucleotides de novo biosynthesis	0.000537569	0.000686855	0.000600974	3.64588e-05	0.00062172	0.000618286	0.00059986	0.000631976	0.000599079	0.000594765	0.000616027	0.000659821	0.000584586	0.00055748	0.000618776	0.000592448	0.000579569	0.000546228	0.000559458	0.000597462	0.000580789	0.000658327	0.000567238	0.000593617	0.000613109	0.000655413	0.000616424	0.00054564	0.000569527	0.000576562	0.000619539	0.000537569	0.000634743	0.000631827	0.000592524	0.000630728	0.000564528	0.00066767	0.000575843	0.000621976	0.000578657	0.000676532	0.000561355	0.000552612	0.000559329	0.000641853	0.000606253	0.000582218	0.000575687
PWY-7229: superpathway of adenosine nucleotides de novo biosynthesis I	0.000537506	0.00073878	0.000628431	4.63467e-05	0.000617497	0.000582371	0.000593651	0.000649851	0.000603876	0.000570338	0.000678362	0.000613831	0.000581639	0.000582111	0.000665237	0.000640707	0.000643036	0.000597637	0.000597826	0.000548647	0.000620415	0.000635174	0.000601324	0.000674772	0.000681158	0.000571846	0.000727322	0.000616788	0.000636932	0.000629212	0.000605872	0.000599446	0.000625411	0.000688844	0.000661927	0.00073878	0.000633316	0.000660878	0.000605574	0.000625187	0.000540493	0.000737105	0.00060021	0.000634148	0.000537506	0.000656636	0.000604399	0.000640017	0.000680563
PEPTIDOGLYCANSYN-PWY: peptidoglycan biosynthesis I (meso-diaminopimelate containing)	0.000533183	0.000689671	0.000597044	3.36886e-05	0.000615072	0.000623285	0.000620129	0.000600754	0.000576015	0.000572701	0.000627878	0.000640936	0.000569567	0.000561968	0.000610233	0.000616743	0.000587343	0.000545979	0.000533183	0.000599164	0.000565698	0.000615544	0.000582161	0.000634438	0.000645492	0.000604321	0.000579004	0.000555755	0.000604013	0.000593199	0.000594243	0.000555339	0.000600576	0.000619268	0.000594899	0.000619695	0.000561699	0.000626397	0.000594834	0.000620899	0.000561797	0.000683206	0.000557581	0.000554619	0.000546716	0.000614109	0.000580773	0.000595838	0.000616256
PWY-6387: UDP-N-acetylmuramoyl-pentapeptide biosynthesis I (meso-diaminopimelate containing)	0.000530917	0.00068532	0.000596176	3.28404e-05	0.000609444	0.000621441	0.000618359	0.000600339	0.000574093	0.0005744	0.000625755	0.000637334	0.000568671	0.000565342	0.000606673	0.000616368	0.000587017	0.000548209	0.000530917	0.00059404	0.000564094	0.000617801	0.000582178	0.000637494	0.000643467	0.000609716	0.000573596	0.000550099	0.00060821	0.000592319	0.000596335	0.000557491	0.000596981	0.000618987	0.000601439	0.000617177	0.000557575	0.000626626	0.000591453	0.000618261	0.00056046	0.000676759	0.000558571	0.000553646	0.000553681	0.000615352	0.000577939	0.000592084	0.00061982
PWY-6386: UDP-N-acetylmuramoyl-pentapeptide biosynthesis II (lysine-containing)	0.000536219	0.000684681	0.000597919	3.22793e-05	0.00060642	0.000625238	0.00061942	0.000605172	0.000572329	0.0005781	0.00062486	0.000632646	0.000570376	0.000569856	0.000616053	0.000619884	0.000590112	0.000549511	0.000536219	0.000592884	0.000570287	0.000621507	0.000579617	0.000635772	0.000646002	0.000607899	0.000571432	0.00054829	0.000611883	0.00059362	0.000597305	0.000564516	0.000597971	0.000621384	0.000600852	0.000620297	0.000557969	0.000631117	0.00059285	0.000620606	0.000562946	0.000683657	0.000563068	0.000552054	0.000561984	0.000615559	0.000579766	0.000593514	0.000616407
PWY-6122: 5-aminoimidazole ribonucleotide biosynthesis II	0.000453435	0.000670118	0.000553117	5.34199e-05	0.000604449	0.000501585	0.000522636	0.00055241	0.000601232	0.000453435	0.000616478	0.000537378	0.000492805	0.000521045	0.000543145	0.000540977	0.000533292	0.000497997	0.000514611	0.000538505	0.000536167	0.000604937	0.000491242	0.000559351	0.000549436	0.000608239	0.000669584	0.000580398	0.000517256	0.000506511	0.000581692	0.000543039	0.000525813	0.000583457	0.000588904	0.000670118	0.000505809	0.000600216	0.000476728	0.000549634	0.000456667	0.000633915	0.000549092	0.000516205	0.000467048	0.000624961	0.000475844	0.000521362	0.000607061
PWY-6277: superpathway of 5-aminoimidazole ribonucleotide biosynthesis	0.000453435	0.000670118	0.000553117	5.34199e-05	0.000604449	0.000501585	0.000522636	0.00055241	0.000601232	0.000453435	0.000616478	0.000537378	0.000492805	0.000521045	0.000543145	0.000540977	0.000533292	0.000497997	0.000514611	0.000538505	0.000536167	0.000604937	0.000491242	0.000559351	0.000549436	0.000608239	0.000669584	0.000580398	0.000517256	0.000506511	0.000581692	0.000543039	0.000525813	0.000583457	0.000588904	0.000670118	0.000505809	0.000600216	0.000476728	0.000549634	0.000456667	0.000633915	0.000549092	0.000516205	0.000467048	0.000624961	0.000475844	0.000521362	0.000607061
PWY-6123: inosine-5'-phosphate biosynthesis I	0.000478324	0.000648109	0.000560756	3.73153e-05	0.000602014	0.000571994	0.000542765	0.000547563	0.000577285	0.000504365	0.000618624	0.000572724	0.000519148	0.000542472	0.00057131	0.000560013	0.000544081	0.00051213	0.000530837	0.000543683	0.000562074	0.000572304	0.000540351	0.000576162	0.000586145	0.000591873	0.000648109	0.00057822	0.000569533	0.000546961	0.000585539	0.00051556	0.000529887	0.000609085	0.000577825	0.000615068	0.000539268	0.00056625	0.000512347	0.000556101	0.00050955	0.000629922	0.000510296	0.000520633	0.000478324	0.000598265	0.000511713	0.000533726	0.000596231
PWY-5695: inosine 5'-phosphate degradation	0.000499195	0.000723127	0.000603789	4.4025e-05	0.00059634	0.000628478	0.000550202	0.000584435	0.000544744	0.000603638	0.000627585	0.000648574	0.000624438	0.000558523	0.000675297	0.000622636	0.000616505	0.00056847	0.000572807	0.000566744	0.000632783	0.000608927	0.000568336	0.000631135	0.000660873	0.00059763	0.000628797	0.000585616	0.000598071	0.000618514	0.000606594	0.000532266	0.00061504	0.000721746	0.000631422	0.000723127	0.000581938	0.000557725	0.000581996	0.000606591	0.000605886	0.000668219	0.000499195	0.000575327	0.000529509	0.000663817	0.000619405	0.000547564	0.000633698
PWY-6124: inosine-5'-phosphate biosynthesis II	0.000463073	0.000657935	0.000555942	3.9404e-05	0.000593862	0.000566741	0.000528495	0.000543841	0.000571071	0.000491369	0.000622245	0.000559783	0.000515252	0.000543122	0.000588698	0.000556493	0.000538987	0.000511703	0.000530527	0.000527316	0.00055865	0.000560829	0.000537172	0.000573158	0.000585254	0.000577463	0.000657935	0.000585331	0.000569936	0.000539283	0.000579646	0.000515598	0.000517312	0.000611296	0.000573511	0.000618989	0.000547855	0.000549998	0.000498422	0.000540685	0.00050207	0.00062148	0.000507125	0.000533382	0.000463073	0.000590579	0.000502728	0.000520217	0.000592722
PWY-6163: chorismate biosynthesis from 3-dehydroquinate	0.000461377	0.000681894	0.000546418	4.76e-05	0.000593814	0.000565874	0.000580253	0.000497026	0.000509831	0.000523709	0.000573168	0.000579051	0.000494836	0.000461377	0.00050392	0.000548619	0.000523702	0.000481802	0.000466636	0.000589183	0.000516534	0.000583082	0.000536245	0.000566153	0.000589134	0.000601386	0.000575989	0.000475187	0.000530091	0.000566342	0.000556583	0.000487061	0.000535906	0.000531769	0.000539212	0.000560247	0.000466309	0.000638888	0.000546267	0.000594757	0.000506948	0.000638102	0.000512718	0.000490393	0.000541008	0.000565811	0.000513826	0.000568878	0.000578567
PWY-6121: 5-aminoimidazole ribonucleotide biosynthesis I	0.00044366	0.000648557	0.00053733	4.75067e-05	0.000588276	0.000498737	0.000512722	0.000525657	0.000573256	0.00044366	0.000607482	0.000537379	0.000488076	0.000510842	0.000538102	0.000540492	0.000528856	0.000488177	0.000505267	0.00052149	0.00052693	0.000566505	0.000489161	0.000558167	0.000550397	0.000564965	0.000648557	0.000568492	0.000517169	0.000499895	0.000564416	0.000519023	0.000495523	0.000574743	0.000571075	0.000626724	0.000492008	0.000573786	0.000472145	0.000525926	0.000453802	0.000603891	0.000518027	0.000498882	0.000447484	0.000583016	0.000472819	0.000493189	0.000587643
TRNA-CHARGING-PWY: tRNA charging	0.000483082	0.00065551	0.000583349	3.52331e-05	0.000585856	0.000603328	0.000573655	0.000622907	0.000533225	0.000646751	0.000599295	0.00064423	0.000571756	0.000561972	0.000578552	0.000580936	0.000582485	0.000561536	0.000557035	0.000574038	0.00057861	0.00060012	0.000567705	0.000576072	0.000603216	0.000601234	0.000606603	0.000571416	0.000538058	0.000549704	0.000577125	0.000511983	0.000601321	0.000631188	0.000574729	0.000643505	0.000574286	0.000592238	0.000556581	0.00059802	0.000577336	0.00065551	0.000483082	0.00055998	0.000517302	0.000620543	0.000604338	0.000568559	0.000579928
PWY0-1319: CDP-diacylglycerol biosynthesis II	0.000381924	0.000750876	0.000518421	7.19565e-05	0.000567966	0.000477192	0.00048101	0.000442804	0.000435153	0.000427069	0.000633469	0.000532501	0.000487787	0.000524368	0.000619412	0.000561296	0.000609092	0.000481224	0.000566782	0.000460811	0.000439867	0.000459276	0.00053486	0.000584796	0.000582964	0.000509764	0.000568498	0.000495782	0.000669267	0.000548151	0.000571396	0.000535429	0.000421037	0.000597498	0.000575916	0.00055749	0.000518887	0.000401735	0.000496883	0.000466899	0.000496136	0.000399339	0.000512407	0.000530396	0.000381924	0.000501519	0.000494102	0.000488844	0.000564788
PWY-3841: folate transformations II (plants)	0.000513197	0.000676657	0.000585474	3.46696e-05	0.000564797	0.000579022	0.000578137	0.000579664	0.000598568	0.000541484	0.000625107	0.000619113	0.000545069	0.000581677	0.00062405	0.000573651	0.000583299	0.000528025	0.000568379	0.000569002	0.000562142	0.000581157	0.00055053	0.000612441	0.000618013	0.000580248	0.000617783	0.000566505	0.000606519	0.000572866	0.000586469	0.000544642	0.000583744	0.000619688	0.000590021	0.000619258	0.000572223	0.000637855	0.000555067	0.000607122	0.000531787	0.000676657	0.000546892	0.000539366	0.000513197	0.000646138	0.00055418	0.000583685	0.000581407
COMPLETE-ARO-PWY: superpathway of aromatic amino acid biosynthesis	0.000447934	0.000624451	0.000531067	4.13428e-05	0.000561491	0.000502867	0.000548028	0.000492432	0.000499166	0.000447934	0.000577894	0.000542321	0.00048512	0.000469395	0.000536944	0.000539216	0.000524691	0.000487144	0.000482366	0.000510311	0.000528869	0.000533648	0.000505964	0.000577739	0.000583443	0.000515518	0.000621534	0.00051304	0.000533907	0.000549394	0.000538071	0.000489264	0.000513132	0.000559744	0.000562497	0.000593785	0.000477706	0.000589307	0.000501427	0.000550463	0.00048295	0.000624451	0.000485256	0.000516551	0.000463323	0.000558101	0.000493638	0.000529521	0.000584208
PWY-5667: CDP-diacylglycerol biosynthesis I	0.000340239	0.000711631	0.00049503	7.54085e-05	0.000559662	0.000465355	0.000473902	0.000372741	0.000424085	0.000397815	0.000603703	0.0005214	0.000455549	0.000489862	0.000557724	0.000552717	0.00058167	0.000457034	0.000521712	0.000454652	0.000387487	0.000445414	0.000527767	0.000571492	0.000573135	0.000504906	0.000547204	0.000457965	0.000658837	0.000534444	0.000549893	0.000522788	0.000395477	0.000570117	0.000563312	0.000531267	0.000463511	0.000388695	0.000486325	0.000448682	0.000474193	0.000340239	0.000504231	0.000517126	0.000373168	0.000461297	0.000459831	0.000476682	0.00055657
PWY-5686: UMP biosynthesis I	0.000444565	0.00061963	0.000541741	3.6769e-05	0.000558503	0.000568069	0.000579924	0.000535395	0.000569859	0.00052836	0.000563899	0.000582393	0.000514162	0.000542941	0.00054436	0.000570079	0.000541987	0.000513653	0.000506832	0.000570427	0.000524844	0.000566708	0.000531048	0.000552534	0.000562017	0.000586881	0.000497449	0.000496746	0.000561459	0.000550853	0.000565759	0.000516541	0.000528144	0.000473858	0.000525749	0.000465126	0.000538058	0.000594986	0.000547488	0.000568489	0.000491651	0.000611342	0.000539251	0.000444565	0.000529627	0.000525483	0.00053101	0.000533343	0.000499343
PWY-7790: UMP biosynthesis II	0.000444565	0.00061963	0.000540813	3.82462e-05	0.000558503	0.000568069	0.000579924	0.000535395	0.000569859	0.00052836	0.000563899	0.000582393	0.000514162	0.000542941	0.00054436	0.000570079	0.000541987	0.000513653	0.000506832	0.000570427	0.000524844	0.000566708	0.000531048	0.000552534	0.000562017	0.000586881	0.000476003	0.000496746	0.000561459	0.000550853	0.000565759	0.000516541	0.000528144	0.000473858	0.000525749	0.000455279	0.000538058	0.000594986	0.000547488	0.000568489	0.000491651	0.000611342	0.000539251	0.000444565	0.000529627	0.000525483	0.00053101	0.000533343	0.00048329
PWY-7791: UMP biosynthesis III	0.000444565	0.00061963	0.000540813	3.82462e-05	0.000558503	0.000568069	0.000579924	0.000535395	0.000569859	0.00052836	0.000563899	0.000582393	0.000514162	0.000542941	0.00054436	0.000570079	0.000541987	0.000513653	0.000506832	0.000570427	0.000524844	0.000566708	0.000531048	0.000552534	0.000562017	0.000586881	0.000476003	0.000496746	0.000561459	0.000550853	0.000565759	0.000516541	0.000528144	0.000473858	0.000525749	0.000455279	0.000538058	0.000594986	0.000547488	0.000568489	0.000491651	0.000611342	0.000539251	0.000444565	0.000529627	0.000525483	0.00053101	0.000533343	0.00048329
ARO-PWY: chorismate biosynthesis I	0.000455504	0.000650702	0.000530818	4.23847e-05	0.000554572	0.000526485	0.000546538	0.00048897	0.000490051	0.000455504	0.000558493	0.000555453	0.000480506	0.000460386	0.000514507	0.000535232	0.000518504	0.000484772	0.000470083	0.000518006	0.000528075	0.000547176	0.00053039	0.000569346	0.000586302	0.000527902	0.000588217	0.000487098	0.000522064	0.00055467	0.000534418	0.000486745	0.000530429	0.000535757	0.000548258	0.000569211	0.000474273	0.000644066	0.000526578	0.000570956	0.000484733	0.000650702	0.000508494	0.000501247	0.000488181	0.000550797	0.000496136	0.000538129	0.000572159
NONMEVIPP-PWY: methylerythritol phosphate pathway I	0.000339452	0.000598769	0.000463454	6.14981e-05	0.000554101	0.000483076	0.000516167	0.000339452	0.000465895	0.000450107	0.000493801	0.000553528	0.000429136	0.0003802	0.000359519	0.000503832	0.000433933	0.00042591	0.000341022	0.000538432	0.000359229	0.000512879	0.000493558	0.000486379	0.00050951	0.00053227	0.000470923	0.000382648	0.000482355	0.000496446	0.000451142	0.000406676	0.000469583	0.000447751	0.000465587	0.000442564	0.000355053	0.00053028	0.0004842	0.000506421	0.000463371	0.000448627	0.000465297	0.000452463	0.000433791	0.000443542	0.000425013	0.000506912	0.000512533
PWY-6151: S-adenosyl-L-methionine salvage I	0.000463721	0.000648651	0.000551161	4.52515e-05	0.000546572	0.0004877	0.00052062	0.000556005	0.000543302	0.000481958	0.000616554	0.000520431	0.000525208	0.000472269	0.000595711	0.000577551	0.000573243	0.000494527	0.000531986	0.000481964	0.000532673	0.00055995	0.00048302	0.000572299	0.000609327	0.000563216	0.000634371	0.000554772	0.000564523	0.000557929	0.000560101	0.000537401	0.000570715	0.000648649	0.000578771	0.000648651	0.000508823	0.0005138	0.000503205	0.000524645	0.00049041	0.000554305	0.000541532	0.000587503	0.000463721	0.000605282	0.00056665	0.00052356	0.000609657
UDPNAGSYN-PWY: UDP-N-acetyl-D-glucosamine biosynthesis I	0.000410921	0.000636503	0.000531912	5.60637e-05	0.000544043	0.000510045	0.000510036	0.000532409	0.000501767	0.000434501	0.000623097	0.000524029	0.000498678	0.000527895	0.000636503	0.000545859	0.000548078	0.0004796	0.000620049	0.000432432	0.000503638	0.000481496	0.000504734	0.000609975	0.000594918	0.000410921	0.00059086	0.000526597	0.000605381	0.000535235	0.000557847	0.000545131	0.000491672	0.000594188	0.000579253	0.000626569	0.000564847	0.000473557	0.00050194	0.000491236	0.000434668	0.000583608	0.000558584	0.000549537	0.000482445	0.000506704	0.000461881	0.000490287	0.000574534
PWY-7111: pyruvate fermentation to isobutanol (engineered)	0.000403748	0.000655093	0.000536284	6.29553e-05	0.000540272	0.000479785	0.00050538	0.000513644	0.000454653	0.000403748	0.00059574	0.000455656	0.000500597	0.000486784	0.000603883	0.000552348	0.000522667	0.000477864	0.000535663	0.000465587	0.000552638	0.000521705	0.000462703	0.000641742	0.000626652	0.00051511	0.000655093	0.000569331	0.000595417	0.000527691	0.000559987	0.000545527	0.000483524	0.000599548	0.000620108	0.000654141	0.000495343	0.00054406	0.000503073	0.000515704	0.000426169	0.000653103	0.000513707	0.000527839	0.000465869	0.000571951	0.000450829	0.000496724	0.000642003
PWY-7953: UDP-N-acetylmuramoyl-pentapeptide biosynthesis III (meso-diaminopimelate containing)	0.000463506	0.000606368	0.000530141	3.19193e-05	0.000535849	0.000564965	0.000551562	0.000497353	0.000495529	0.000505996	0.000558724	0.000558925	0.000513906	0.000495072	0.000528081	0.00055763	0.000526352	0.000492077	0.000463506	0.000537534	0.000497599	0.000534814	0.000539164	0.000575854	0.000598361	0.000521216	0.00052308	0.000479806	0.000563095	0.000563894	0.000527084	0.000486612	0.00052982	0.00056022	0.000514687	0.000531096	0.000514868	0.000548849	0.000544323	0.00055919	0.00051353	0.000606368	0.000498109	0.000529753	0.000498039	0.000515093	0.000505543	0.000534544	0.0005492
PWY-6609: adenine and adenosine salvage III	0.000444858	0.000683913	0.000560665	5.14957e-05	0.00053383	0.000560339	0.000503961	0.000648865	0.000571184	0.000525451	0.000581017	0.00056557	0.000553743	0.000562778	0.000643487	0.000570886	0.000586467	0.000495475	0.000552132	0.000493558	0.00057549	0.000591362	0.000483428	0.000598928	0.000611396	0.000523227	0.000587441	0.000562981	0.000542696	0.000564784	0.000608531	0.000493449	0.000582291	0.000647453	0.000555608	0.000662668	0.000509833	0.000512655	0.000538223	0.000558744	0.00053558	0.000683913	0.000444858	0.000517541	0.000495674	0.000633168	0.000579887	0.000483305	0.000593724
PWY-6700: queuosine biosynthesis I (de novo)	0.000432268	0.000643656	0.000539103	4.79632e-05	0.000527887	0.000563987	0.000566197	0.000542704	0.000432268	0.000565344	0.000560993	0.000591622	0.000542216	0.000508102	0.000608066	0.000564653	0.00058335	0.000502191	0.000472185	0.000530011	0.000481023	0.000492736	0.000536675	0.000579369	0.000643656	0.000485443	0.000486567	0.000509618	0.000553039	0.000632369	0.000527281	0.0004438	0.000513734	0.000595771	0.000493462	0.000513127	0.000568121	0.0005203	0.000579457	0.00055915	0.000517878	0.000635449	0.000442061	0.000560793	0.000491549	0.000537586	0.000573817	0.00053866	0.000584136
PWY-1042: glycolysis IV	0.000386899	0.000646684	0.000509972	5.68857e-05	0.000527824	0.000528961	0.00051741	0.000501363	0.000490602	0.000530505	0.000507539	0.00057941	0.000466849	0.000428403	0.000392567	0.000496349	0.000475397	0.000435516	0.000425236	0.000555057	0.000482534	0.00056404	0.000502634	0.000476415	0.000506501	0.000592706	0.000564034	0.000479602	0.000386899	0.00043322	0.000498488	0.000462805	0.000558751	0.000577903	0.000499124	0.000621462	0.000428404	0.000564176	0.00048838	0.00056714	0.000497751	0.000600967	0.000457416	0.000520068	0.00048553	0.000551333	0.00051145	0.000537851	0.000548855
PWY-6126: superpathway of adenosine nucleotides de novo biosynthesis II	0.000449585	0.000671331	0.000553617	5.27194e-05	0.000526193	0.000489899	0.000503373	0.000582445	0.000539621	0.000487655	0.00059885	0.000516608	0.000514577	0.000515807	0.000617222	0.000562	0.000568778	0.000533656	0.00054863	0.000449975	0.000557107	0.000551691	0.000525824	0.00060654	0.000614577	0.000467047	0.000658509	0.000545981	0.000579271	0.000565745	0.000520667	0.000543004	0.000538007	0.000625433	0.000602382	0.000671331	0.000577592	0.000563229	0.000528971	0.000534216	0.000463284	0.000658598	0.000546326	0.000588209	0.000449585	0.000579872	0.000522746	0.000566264	0.000614673
PWY-6936: seleno-amino acid biosynthesis (plants)	0.00038418	0.00070257	0.000522642	6.44285e-05	0.000525907	0.000504292	0.000473543	0.000527119	0.000487961	0.00038418	0.000589436	0.000489814	0.000479635	0.000446132	0.000557593	0.000535928	0.00049907	0.000455891	0.000523331	0.0004307	0.000531796	0.000543732	0.000438626	0.000629624	0.000607788	0.000487413	0.000621229	0.000514847	0.000517045	0.000492635	0.000539073	0.000534749	0.000531465	0.000658391	0.000549354	0.00070257	0.000494155	0.00049807	0.000463706	0.000509437	0.000400831	0.000652755	0.00049355	0.000535771	0.000438769	0.000557973	0.00046849	0.000481878	0.000592133
VALSYN-PWY: L-valine biosynthesis	0.000405947	0.00068888	0.000521853	6.27829e-05	0.000525198	0.000489384	0.000477501	0.000485532	0.000447619	0.000405947	0.000572352	0.000506629	0.000474208	0.000449873	0.000558724	0.000522742	0.000476919	0.000457585	0.000504172	0.000457861	0.000518858	0.000548283	0.000468534	0.000616669	0.000601502	0.000525449	0.000675702	0.000535106	0.000551829	0.000485851	0.000528487	0.000539894	0.000495399	0.000598103	0.000619211	0.00068888	0.000468934	0.000548654	0.000476703	0.0004949	0.000444943	0.000617629	0.000502183	0.000546606	0.000442839	0.000550648	0.000416182	0.000480056	0.000629438
ILEUSYN-PWY: L-isoleucine biosynthesis I (from threonine)	0.000393031	0.000660739	0.000501124	5.63212e-05	0.00052402	0.000470881	0.000452254	0.0004842	0.000446516	0.000393031	0.000544311	0.000482342	0.000467543	0.00041471	0.000504822	0.000504283	0.000473019	0.000452069	0.000461784	0.00043924	0.000505581	0.000531926	0.000458817	0.000555604	0.00053738	0.000516368	0.000650201	0.000529154	0.000466867	0.000484655	0.00050796	0.000494589	0.000482975	0.000575205	0.000586839	0.000660739	0.000465266	0.000528104	0.000459887	0.000494447	0.000436911	0.000611708	0.000461137	0.000525063	0.000440079	0.000549947	0.000416182	0.000466124	0.00059698
PWY-841: superpathway of purine nucleotides de novo biosynthesis I	0.000426417	0.000618672	0.000521187	4.23443e-05	0.000517776	0.000475185	0.000480872	0.000539804	0.00053118	0.000452969	0.000570633	0.000501508	0.000484589	0.000494944	0.000570242	0.000523719	0.000523893	0.000490223	0.00051342	0.000449377	0.00052573	0.000532807	0.000489276	0.000556536	0.000562515	0.00047495	0.000617822	0.00052413	0.0005329	0.000516706	0.000512111	0.00050558	0.000498797	0.000578909	0.000560736	0.000618672	0.000526015	0.000530393	0.000482695	0.000506251	0.000445732	0.000608998	0.000508682	0.000528923	0.000426417	0.000557238	0.000482815	0.000511957	0.000567213
CALVIN-PWY: Calvin-Benson-Bassham cycle	0.000357149	0.000579857	0.000494686	4.20641e-05	0.000506752	0.00046912	0.000489211	0.000444832	0.000455216	0.000476658	0.000531533	0.000523622	0.00048743	0.00045761	0.000498619	0.000565364	0.000526007	0.00048728	0.000465837	0.000455253	0.000474443	0.000462614	0.000511077	0.00055765	0.000579857	0.00046488	0.000553486	0.000507793	0.000535255	0.000545556	0.000487975	0.000459789	0.000482823	0.000576263	0.000547804	0.000532724	0.000503535	0.000436151	0.000494846	0.000486564	0.000492758	0.000493537	0.000442839	0.000535149	0.000357149	0.000474374	0.000492543	0.000472087	0.000558063
PWY-5103: L-isoleucine biosynthesis III	0.000373345	0.000617868	0.00047301	5.23236e-05	0.000502559	0.000447716	0.000421453	0.000465876	0.000429197	0.000373345	0.000509954	0.000456069	0.000448824	0.000384561	0.000464111	0.000478224	0.000453898	0.000430569	0.000426996	0.000414851	0.00048092	0.000507036	0.000440483	0.000510384	0.000492287	0.000492507	0.000611342	0.000503837	0.000417314	0.000468209	0.00047735	0.000455101	0.000461182	0.000545323	0.00055249	0.000617868	0.000446975	0.000498147	0.000435641	0.000475511	0.000420606	0.000584154	0.000427015	0.00049757	0.000417354	0.000522954	0.000401113	0.00044088	0.000557571
ANAGLYCOLYSIS-PWY: glycolysis III (from glucose)	0.00046303	0.000586768	0.000529168	2.8473e-05	0.000500687	0.000518893	0.000512848	0.000551284	0.000538895	0.000544583	0.000544342	0.000507447	0.000508046	0.000530185	0.000554564	0.000543866	0.000552398	0.000499278	0.000505522	0.00048228	0.000506266	0.000541419	0.000510715	0.000567735	0.000584883	0.000532863	0.000576076	0.000525928	0.000527823	0.000544051	0.000548733	0.000482343	0.000531835	0.000569985	0.000550207	0.000586768	0.000558227	0.000535074	0.000511133	0.000506733	0.000504783	0.00057614	0.000508194	0.000484841	0.00046303	0.000573986	0.000525067	0.000503763	0.000525784
PWY-6147: 6-hydroxymethyl-dihydropterin diphosphate biosynthesis I	0.000355316	0.000600338	0.000471206	4.38272e-05	0.000495937	0.000541115	0.000503334	0.000426818	0.000355316	0.000456434	0.000498402	0.000498823	0.000454394	0.000406043	0.000488552	0.000479402	0.000482121	0.000422937	0.000394122	0.000482341	0.000432222	0.000504788	0.000460699	0.000484369	0.000516823	0.000486883	0.000471732	0.000439106	0.000511503	0.000501007	0.000461202	0.000409807	0.000441418	0.000487572	0.00042709	0.000479176	0.000433644	0.000541956	0.000459263	0.000491773	0.000459949	0.000507033	0.000406347	0.000423876	0.000484317	0.000483101	0.00048187	0.000469195	0.000480491
PWY-7238: sucrose biosynthesis II	0.000351414	0.000678079	0.000519105	6.94086e-05	0.000494457	0.000506309	0.000426234	0.00059391	0.000464631	0.000427238	0.000555278	0.000488826	0.000514774	0.000549007	0.000602709	0.000566801	0.000531455	0.00048025	0.000516366	0.000443671	0.000585119	0.00049495	0.000481056	0.00059881	0.000593266	0.000454036	0.000658612	0.000563787	0.000497588	0.000532518	0.00052227	0.000489913	0.000500265	0.000678079	0.000629056	0.000668416	0.000546486	0.000391612	0.000476228	0.000466471	0.000478214	0.000555231	0.000440015	0.000557136	0.000351414	0.000538523	0.000513847	0.000416801	0.000620607
BRANCHED-CHAIN-AA-SYN-PWY: superpathway of branched chain amino acid biosynthesis	0.000372629	0.00061707	0.000472968	5.27475e-05	0.000492754	0.000447484	0.000423785	0.000459913	0.000422814	0.000372629	0.000507894	0.000457397	0.000438881	0.00039492	0.000475366	0.000473414	0.00044938	0.000426652	0.000431863	0.000416558	0.000482982	0.000505732	0.000441064	0.000518374	0.00050661	0.000486931	0.00061635	0.000494538	0.000430394	0.000466168	0.000475644	0.000463766	0.000458495	0.000544852	0.000553259	0.00061707	0.000443171	0.000503158	0.000433948	0.000469817	0.000411646	0.00058425	0.000434824	0.000492711	0.000414753	0.000518821	0.000398241	0.000441441	0.000565123
COA-PWY-1: superpathway of coenzyme A biosynthesis III (mammals)	0.000438736	0.000563251	0.000502617	3.00113e-05	0.000491846	0.000509693	0.000489331	0.000515763	0.00049125	0.000485268	0.000527053	0.000531801	0.000473298	0.000458051	0.000534598	0.000491643	0.000495684	0.00046729	0.000451995	0.000468448	0.000497941	0.000535077	0.000507276	0.000529387	0.000547364	0.00047856	0.000514131	0.000452321	0.000524735	0.000502309	0.000493596	0.000468739	0.00052005	0.000560894	0.000502287	0.000552683	0.000511414	0.000514116	0.000482295	0.000512621	0.000476966	0.000563251	0.000452957	0.000534311	0.000438736	0.000532642	0.000512451	0.000492644	0.000525858
PWY-5973: cis-vaccenate biosynthesis	0.000437337	0.000648614	0.000518092	4.86245e-05	0.000488743	0.000517399	0.000551204	0.000474579	0.000437337	0.00044174	0.000555308	0.000518655	0.000514193	0.000485686	0.000613592	0.00058021	0.000554241	0.00047676	0.000495959	0.000474056	0.000526342	0.000444845	0.000505739	0.000618813	0.000648614	0.000461213	0.00048797	0.000479988	0.000614082	0.000583971	0.000513233	0.000477922	0.000491603	0.000567062	0.000510249	0.000489096	0.000519196	0.00048875	0.000570601	0.000527639	0.000493249	0.000604989	0.000463412	0.000515572	0.000473252	0.00050666	0.000518072	0.000508257	0.000570466
COA-PWY: coenzyme A biosynthesis I (prokaryotic)	0.000432882	0.000558558	0.000497929	2.9888e-05	0.000486572	0.000515473	0.000494252	0.000504523	0.000490149	0.0004879	0.000510958	0.000535483	0.000464735	0.000443046	0.000518223	0.000482783	0.000490628	0.000460445	0.000440115	0.000510018	0.000491485	0.000529146	0.000502742	0.000515527	0.000532936	0.000483881	0.000500416	0.000432882	0.000512288	0.000488776	0.0004879	0.000461717	0.000520902	0.000546521	0.000486691	0.000535904	0.000500062	0.000521231	0.000490329	0.000520659	0.000478593	0.000553115	0.000437329	0.000527379	0.000456676	0.000525006	0.000511059	0.000503854	0.000515367
PWY-7851: coenzyme A biosynthesis II (eukaryotic)	0.000432882	0.000558558	0.000497915	2.98799e-05	0.000486572	0.000515473	0.000494252	0.000504523	0.000490149	0.0004879	0.000510958	0.000535483	0.000464735	0.000443046	0.000518223	0.000482783	0.000490628	0.000460445	0.000440115	0.000510018	0.000491485	0.000529146	0.000502742	0.000515527	0.000532936	0.000483881	0.000500416	0.000432882	0.000512288	0.000488776	0.0004879	0.000461717	0.000520902	0.000546521	0.000486691	0.000535904	0.000500062	0.000521231	0.000490329	0.000520659	0.000478593	0.000553115	0.000437329	0.000527379	0.000456676	0.000525006	0.000511059	0.000503854	0.000514664
RIBOSYN2-PWY: flavin biosynthesis I (bacteria and plants)	0.000352183	0.000527303	0.000440602	4.37249e-05	0.000480674	0.000471812	0.000470106	0.000377551	0.000388013	0.0004167	0.000480011	0.00051408	0.000427701	0.00035519	0.00043886	0.000481882	0.000448269	0.000433537	0.000355154	0.00046458	0.000358344	0.000451376	0.000483992	0.000477619	0.000527303	0.00041734	0.000454173	0.000395143	0.000475494	0.000480704	0.000407244	0.000385755	0.000458488	0.000473107	0.000433605	0.000460327	0.000400089	0.000447706	0.000455379	0.00044813	0.000438708	0.000450422	0.000385226	0.000458181	0.000377369	0.000407291	0.000434867	0.000456989	0.000492302
THRESYN-PWY: superpathway of L-threonine biosynthesis	0.000382682	0.000590496	0.000473852	4.44727e-05	0.000477544	0.000457987	0.000441375	0.000492647	0.000449361	0.00039585	0.000521643	0.000456593	0.000442715	0.000421463	0.000499898	0.000490919	0.000476802	0.000433965	0.000453882	0.000399177	0.000466827	0.000481544	0.000436187	0.000530514	0.000529716	0.000409657	0.000553635	0.000483632	0.000470004	0.000482338	0.000480579	0.000468791	0.000487057	0.000549197	0.00052819	0.000590496	0.000477839	0.00047791	0.000442445	0.000455796	0.000382682	0.000574084	0.000445933	0.000475181	0.000411533	0.000492954	0.000429093	0.000447808	0.000530146
PWY66-429: fatty acid biosynthesis initiation (mitochondria)	0.000376476	0.000672058	0.000501418	6.89162e-05	0.000475699	0.000474879	0.000521372	0.000470397	0.000399798	0.000418396	0.000564944	0.000525245	0.000526337	0.000498864	0.00061538	0.000633417	0.000547645	0.000490901	0.000472736	0.000397474	0.000490627	0.000399715	0.000525884	0.000643784	0.000672058	0.000376476	0.000510343	0.000492042	0.000630008	0.00061075	0.000512538	0.00044914	0.000460518	0.000586966	0.000532982	0.000519446	0.000509994	0.000416959	0.000547505	0.00045256	0.00048853	0.000554147	0.000413884	0.000506403	0.00037966	0.000458784	0.000500674	0.000450887	0.000566333
PWY-7228: superpathway of guanosine nucleotides de novo biosynthesis I	0.00040064	0.000606843	0.000502483	4.88846e-05	0.000471358	0.000441244	0.000446747	0.000546026	0.000513247	0.000442777	0.000530327	0.000469132	0.000479436	0.000472166	0.000576079	0.0005014	0.000507648	0.00048292	0.000515894	0.000401375	0.000512849	0.000518483	0.000473239	0.000541317	0.000554563	0.00042274	0.000583255	0.000481884	0.000520763	0.000511956	0.000472192	0.000495624	0.000491908	0.000574011	0.000552966	0.000606843	0.000528045	0.000510083	0.000474198	0.000481383	0.000425976	0.000601914	0.000519045	0.000539804	0.00040064	0.000534867	0.000476246	0.000510297	0.000543607
PWY-7663: gondoate biosynthesis (anaerobic)	0.000420555	0.000656304	0.000514997	5.2415e-05	0.00047038	0.000504907	0.000527378	0.000473625	0.000420555	0.0004282	0.000540029	0.000500998	0.000496371	0.000471314	0.000601675	0.000553442	0.00053091	0.000459409	0.000505345	0.000455449	0.000549282	0.000442291	0.000486869	0.000602643	0.000629119	0.000445411	0.000528011	0.000478167	0.000579722	0.000547248	0.000497571	0.000489875	0.000492111	0.000607136	0.000516553	0.000581951	0.000521335	0.000477333	0.00054776	0.000529355	0.000483956	0.000656304	0.000456569	0.000561643	0.000474066	0.00051963	0.000507378	0.000512084	0.000580504
PWY-5941: glycogen degradation II	0.000352293	0.000579055	0.000473547	4.87865e-05	0.0004668	0.00045983	0.000420213	0.000527876	0.000449858	0.00037653	0.000516252	0.000432732	0.000463645	0.000511232	0.000561956	0.000519881	0.000501841	0.000441874	0.000475632	0.00042282	0.000515314	0.000458505	0.000431662	0.000537629	0.000537581	0.000439671	0.000579055	0.000511579	0.000479311	0.000495305	0.000495141	0.00043989	0.000437331	0.0005212	0.000564123	0.000510167	0.000486776	0.0004012	0.000445845	0.00043675	0.00042946	0.000506274	0.000428464	0.000435071	0.000352293	0.000514413	0.00046053	0.000391806	0.000523158
PWY-2942: L-lysine biosynthesis III	0.000420223	0.000570061	0.000482801	3.67082e-05	0.000460386	0.000423765	0.00046813	0.000482899	0.000469161	0.000427325	0.000496727	0.000435869	0.000447541	0.000427891	0.000552009	0.000493	0.000514136	0.000441294	0.000480873	0.000420223	0.000483224	0.000482274	0.000453481	0.00051398	0.000524498	0.000469234	0.000535212	0.000480833	0.000510759	0.000509181	0.00046923	0.000468943	0.000467525	0.000570061	0.000555158	0.000550216	0.00047447	0.000477004	0.000460427	0.000448371	0.000458365	0.000467104	0.00049517	0.000499644	0.000429732	0.000543647	0.000493992	0.000471821	0.000532435
PWY-7234: inosine-5'-phosphate biosynthesis III	0.000321366	0.000586758	0.000454958	5.79676e-05	0.000445706	0.000397933	0.000416156	0.000468185	0.000456392	0.000355141	0.000522728	0.000398194	0.000447446	0.00045368	0.000528506	0.000483348	0.000483209	0.00043086	0.000473082	0.000321366	0.000484505	0.000410394	0.000409475	0.00050868	0.000510226	0.000430121	0.000586758	0.000512749	0.000492465	0.000469167	0.00049117	0.000429965	0.000409398	0.000546157	0.000515336	0.000549474	0.000489122	0.000384247	0.000399538	0.00038549	0.000389372	0.000492354	0.000417185	0.000450623	0.000345711	0.000523109	0.000414267	0.000373725	0.000510837
PWY-5097: L-lysine biosynthesis VI	0.000347564	0.000526399	0.000446605	4.18684e-05	0.000440685	0.000402585	0.000438548	0.000397104	0.000421389	0.000362477	0.000467713	0.000417848	0.000400426	0.000347564	0.00048573	0.000457397	0.000470296	0.000389228	0.000411733	0.000402932	0.000412635	0.000461883	0.000426628	0.00049323	0.000510428	0.000463943	0.000513199	0.000422689	0.000482561	0.00048701	0.00042852	0.00044187	0.000435708	0.000507959	0.000523387	0.000510967	0.000408583	0.000463327	0.000445	0.000435644	0.000383516	0.000454804	0.000461932	0.000481925	0.000409465	0.000507136	0.000423005	0.00046518	0.000526399
PWY-3001: superpathway of L-isoleucine biosynthesis I	0.000360777	0.000574214	0.000453277	4.75236e-05	0.000440634	0.000431426	0.000427437	0.000457566	0.000394993	0.000360777	0.000493519	0.000425874	0.000446428	0.000400049	0.000492229	0.000473027	0.000458456	0.000408355	0.00045118	0.000370702	0.000458998	0.000455708	0.000402677	0.000518992	0.000512516	0.000411636	0.000549908	0.000468807	0.000455042	0.000459058	0.000458412	0.000433772	0.000443377	0.000544992	0.000502332	0.000574214	0.000437621	0.000429674	0.000428595	0.000439462	0.000391704	0.000552779	0.000411118	0.000457789	0.000400014	0.000480177	0.000401355	0.000421024	0.00052824
PWY-724: superpathway of L-lysine, L-threonine and L-methionine biosynthesis II	0.000359729	0.000524094	0.000443218	4.02793e-05	0.000439411	0.000405717	0.000427047	0.00041509	0.000418872	0.000359729	0.000472457	0.000415107	0.00040053	0.000361544	0.000482816	0.000456159	0.000460661	0.000391938	0.000415383	0.000387485	0.00042291	0.000455918	0.000416247	0.000492247	0.000501946	0.00042431	0.00052116	0.00043279	0.000464401	0.000471309	0.000433881	0.000440187	0.000439389	0.000504365	0.000516387	0.000524094	0.00042072	0.000459648	0.000431614	0.000429962	0.000368478	0.000480904	0.000446976	0.000466287	0.000400867	0.000488973	0.000412139	0.000445727	0.000513663
OANTIGEN-PWY: O-antigen building blocks biosynthesis (E. coli)	0.00031433	0.000518015	0.000411458	3.35486e-05	0.000433902	0.000435528	0.00043596	0.000400977	0.000442747	0.000374376	0.000435332	0.000393045	0.00040426	0.000429531	0.000456695	0.000456644	0.000402689	0.000404736	0.000383635	0.000412559	0.000387453	0.000396387	0.000415678	0.00046209	0.000472385	0.000386221	0.00031433	0.000388121	0.000518015	0.000470554	0.000426211	0.000421247	0.000363864	0.000409738	0.000439738	0.000388436	0.00041477	0.000401892	0.000430051	0.00037919	0.000378331	0.000396354	0.000428167	0.000377333	0.000376597	0.000386848	0.000394711	0.000381399	0.000407305
PWY4FS-7: phosphatidylglycerol biosynthesis I (plastidic)	0.000260465	0.000555009	0.000397261	6.42551e-05	0.000430277	0.000364391	0.00038917	0.000310701	0.000332569	0.000271396	0.000484416	0.000390864	0.000365572	0.000342118	0.000493327	0.000413717	0.000410164	0.000382473	0.000419438	0.000307049	0.000401454	0.000356511	0.000392419	0.000438878	0.00043043	0.000260465	0.000522025	0.000395749	0.000407698	0.000355878	0.000404347	0.00040346	0.000363784	0.000518731	0.000483904	0.000533485	0.000423754	0.000380103	0.000363604	0.000380174	0.000359572	0.000403603	0.000365462	0.000450602	0.000288123	0.000395585	0.000360729	0.000390135	0.000479851
PWY-5188: tetrapyrrole biosynthesis I (from glutamate)	0.00025685	0.000479814	0.000377009	5.62728e-05	0.000429281	0.000374346	0.000376201	0.000276017	0.000390582	0.00025685	0.000459701	0.000406519	0.000339281	0.000320654	0.000374765	0.000448669	0.000361672	0.000357625	0.000317627	0.000325417	0.000317056	0.000402572	0.000405259	0.00047015	0.000479814	0.000336853	0.000464562	0.000353822	0.000469919	0.000424836	0.000376737	0.000405914	0.000309632	0.00044121	0.000447232	0.000434173	0.000343647	0.000361341	0.000353393	0.000322302	0.000309322	0.000381245	0.00039525	0.000388196	0.00026867	0.000363286	0.000286596	0.000349965	0.000455185
PWY-6125: superpathway of guanosine nucleotides de novo biosynthesis II	0.000357708	0.00057411	0.000466097	5.27789e-05	0.000429037	0.000398092	0.000406276	0.000508207	0.000475332	0.000402642	0.00049442	0.000422582	0.00044297	0.000438293	0.000549578	0.000464889	0.000473115	0.000451557	0.000487703	0.000357708	0.000479672	0.000472518	0.000437144	0.000509719	0.000522359	0.00037456	0.000552585	0.000450326	0.00049346	0.000480865	0.000430824	0.000467041	0.000448296	0.000541177	0.000522128	0.00057411	0.000499714	0.000463198	0.000438096	0.000438314	0.000386872	0.000561938	0.000486921	0.000516446	0.000361136	0.000494634	0.000435808	0.000474743	0.000514353
PWY-6630: superpathway of L-tyrosine biosynthesis	0.000307318	0.000485975	0.000408994	4.31522e-05	0.000428977	0.000371047	0.000432511	0.000347524	0.000370613	0.000307318	0.000457314	0.000383994	0.000386178	0.000402207	0.000414496	0.000450447	0.000431231	0.000389176	0.000377076	0.000338416	0.000399205	0.000367686	0.000390865	0.000485975	0.000479685	0.000372621	0.000466626	0.000413809	0.000477155	0.00047253	0.000421148	0.00037733	0.000354451	0.000431672	0.000456223	0.000420383	0.000408256	0.000422289	0.000426854	0.000426877	0.000329749	0.000463961	0.000413305	0.000381303	0.000353945	0.000385017	0.000365483	0.000390507	0.000452331
PWY4FS-8: phosphatidylglycerol biosynthesis II (non-plastidic)	0.000260039	0.000547569	0.000391253	6.3461e-05	0.000428671	0.000362047	0.000387602	0.000297617	0.000330373	0.000267234	0.000478403	0.000388838	0.000359222	0.000336957	0.000479255	0.000412145	0.000405869	0.000377184	0.000410686	0.000306128	0.000379147	0.000353663	0.000391134	0.000436337	0.000428621	0.000260039	0.00051588	0.000387241	0.000406392	0.000353914	0.000400651	0.000401024	0.000357136	0.00051162	0.000480891	0.000517199	0.000410407	0.000373007	0.000361689	0.00037603	0.000355597	0.000361316	0.000364059	0.000447351	0.000286433	0.000386719	0.000354303	0.000387505	0.000477852
PHOSLIPSYN-PWY: superpathway of phospholipid biosynthesis I (bacteria)	0.00029102	0.000460602	0.000361849	3.91297e-05	0.000425811	0.000397053	0.000377776	0.00032247	0.000314709	0.000326722	0.000336731	0.000395574	0.000359988	0.000322458	0.00031297	0.000373984	0.000344108	0.000361325	0.000338386	0.00035875	0.000347574	0.000373334	0.000413474	0.000325867	0.000366875	0.000324876	0.00043795	0.000334921	0.000353769	0.000322731	0.000357323	0.000355774	0.000361085	0.000460602	0.000411838	0.000445722	0.000371457	0.000364029	0.000336457	0.000359735	0.000393561	0.000301301	0.000341684	0.000402157	0.000318534	0.000316327	0.00037585	0.000340473	0.000407714
PWY-702: L-methionine biosynthesis II	0.000298619	0.000669629	0.00042428	8.53011e-05	0.000425386	0.000346096	0.000311089	0.000538495	0.000311844	0.000326284	0.000491902	0.000395877	0.00037436	0.000374018	0.000525054	0.000384297	0.000434074	0.000393491	0.00048267	0.000317124	0.000478102	0.000411797	0.000298619	0.000397809	0.000442542	0.000405378	0.000669629	0.000528209	0.000362564	0.000318143	0.000407782	0.00039399	0.00040127	0.000544791	0.000493268	0.00064284	0.000427791	0.000401799	0.000324958	0.000420597	0.000326921	0.000586635	0.00032919	0.000401335	0.000340368	0.000465142	0.000390546	0.00034798	0.000510329
PWY-6628: superpathway of L-phenylalanine biosynthesis	0.000359333	0.000505894	0.000427755	3.12594e-05	0.000423659	0.000395879	0.000434748	0.000400185	0.000431007	0.000359333	0.000462742	0.000432617	0.00039583	0.000438586	0.000441611	0.000411631	0.000412213	0.000406268	0.000426761	0.00040284	0.000449183	0.000441882	0.000373026	0.000453033	0.000411508	0.000408683	0.000505894	0.000437534	0.000415613	0.000390422	0.00045207	0.000425554	0.000404276	0.000418101	0.000455192	0.00049724	0.000407348	0.000441456	0.000406352	0.000448627	0.000385069	0.000475372	0.000448982	0.000397826	0.000380315	0.000459305	0.000393185	0.000425449	0.000426077
PWY-I9: L-cysteine biosynthesis VI (from L-methionine)	0.000291166	0.000561125	0.000406787	6.38827e-05	0.000423372	0.000342916	0.000318103	0.000502844	0.000291166	0.000337678	0.00046354	0.000406554	0.000375767	0.000379993	0.000487747	0.000374823	0.0004205	0.000381655	0.000443838	0.000343375	0.000447949	0.000403403	0.000295761	0.000373851	0.000420872	0.000456281	0.000561125	0.000475459	0.000338727	0.000302418	0.0003921	0.000364514	0.000381932	0.000491127	0.000436362	0.000549254	0.00037952	0.000400426	0.000328786	0.00042954	0.000361277	0.000482627	0.000317132	0.000367228	0.000333397	0.000439248	0.000401437	0.000349638	0.000485514
PWY0-162: superpathway of pyrimidine ribonucleotides de novo biosynthesis	0.000294905	0.000497578	0.000416315	4.573e-05	0.000411606	0.000377791	0.000416171	0.000358128	0.000425639	0.0003339	0.000475721	0.000398634	0.000395346	0.000399302	0.000481565	0.000458445	0.000457921	0.000411892	0.000401629	0.000349372	0.000367605	0.000397738	0.000421099	0.000487004	0.000497578	0.000357386	0.000472944	0.000420457	0.000495455	0.000469262	0.000412311	0.000419111	0.000376063	0.000448284	0.000471894	0.000458277	0.000439284	0.000360009	0.000423779	0.000373591	0.00035376	0.00037834	0.000424524	0.000431687	0.000294905	0.000414607	0.00038865	0.000397002	0.000466507
FASYN-ELONG-PWY: fatty acid elongation -- saturated	0.000279867	0.00057959	0.000419815	6.95994e-05	0.000394688	0.0003996	0.00041673	0.000369196	0.000346898	0.000346841	0.000486526	0.0004022	0.000434979	0.000364992	0.000526946	0.000497961	0.000476116	0.000395135	0.000420931	0.000328572	0.000391376	0.000367188	0.000418283	0.00052618	0.00057959	0.00037632	0.000474124	0.000439181	0.000532169	0.000496835	0.000416867	0.000425655	0.000344504	0.000550275	0.000437638	0.000539276	0.00035928	0.000279867	0.000451338	0.000387626	0.000413996	0.000390816	0.000308589	0.000498225	0.0003037	0.000369754	0.000412601	0.000364292	0.000559507
PWY-8178: pentose phosphate pathway (non-oxidative branch) II	0.000247849	0.000549187	0.000410122	6.27845e-05	0.00039196	0.000320126	0.000364586	0.000425688	0.000373495	0.000354913	0.00046844	0.000368575	0.000412699	0.000402785	0.000501097	0.000460099	0.000454802	0.000410315	0.000466378	0.00031696	0.000468414	0.000327038	0.000412293	0.000467065	0.000479605	0.000332314	0.000519044	0.000455707	0.000465672	0.000450792	0.000387563	0.000387335	0.000364197	0.000549187	0.000505295	0.000495092	0.000454627	0.000311033	0.000376138	0.000364399	0.000388212	0.000427715	0.000366861	0.000472717	0.000247849	0.000394492	0.000384627	0.000349777	0.000459895
1CMET2-PWY: folate transformations III (E. coli)	0.000289503	0.000494085	0.00038715	4.53492e-05	0.000388478	0.000365116	0.000368331	0.000337589	0.000309939	0.000361182	0.000374922	0.000399781	0.000372724	0.000309941	0.000398899	0.000366761	0.000368629	0.000356077	0.000339894	0.000419467	0.000370258	0.000383298	0.000387064	0.000407662	0.000423334	0.000418057	0.000459363	0.000374115	0.000451497	0.000415561	0.00033561	0.000335707	0.000422924	0.000471555	0.00045189	0.000494085	0.00036139	0.000374642	0.000375008	0.000385402	0.000373257	0.000392739	0.000289503	0.000437257	0.000334364	0.000355607	0.000365986	0.000392987	0.000487662
PWY-7664: oleate biosynthesis IV (anaerobic)	0.000264559	0.000570852	0.000408853	7.15835e-05	0.000387241	0.000387007	0.000403772	0.000355269	0.000337248	0.000336443	0.000478315	0.000391618	0.000424915	0.000351009	0.000512549	0.000489772	0.000466455	0.000386168	0.00040838	0.000317002	0.000374915	0.000358571	0.000409979	0.000516288	0.000570852	0.000368201	0.000470668	0.000432112	0.00052249	0.000484868	0.000405614	0.000416693	0.000330951	0.000543599	0.000428016	0.000533121	0.000343711	0.000264559	0.000439508	0.000373916	0.000403781	0.000369424	0.000294914	0.000492371	0.000288954	0.000354148	0.00040073	0.000351187	0.000557935
DTDPRHAMSYN-PWY: dTDP-&beta;-L-rhamnose biosynthesis	0.000300811	0.000494202	0.00037434	3.61722e-05	0.000385452	0.000391506	0.000392241	0.000332134	0.000429315	0.000336333	0.00038151	0.00036462	0.000355064	0.000408245	0.00037637	0.000397459	0.000362039	0.000374779	0.000323051	0.000427054	0.000358816	0.000397976	0.00039051	0.000406898	0.000409127	0.000422259	0.000316356	0.000336414	0.000494202	0.000440753	0.000384953	0.000368512	0.000306519	0.000342682	0.000387197	0.000382405	0.000354023	0.000360097	0.000391075	0.000344914	0.000359869	0.000355152	0.000400214	0.000300811	0.000338702	0.000360152	0.000370381	0.000343837	0.00034314
PWY-7208: superpathway of pyrimidine nucleobases salvage	0.000313686	0.00055185	0.000423485	5.69019e-05	0.000380391	0.000351169	0.000356227	0.000456621	0.00042645	0.000361327	0.000453154	0.000369188	0.000394012	0.000395355	0.000510811	0.0004135	0.000428698	0.000410229	0.000452892	0.000313686	0.000436725	0.000416106	0.000389183	0.000458602	0.000478063	0.000325392	0.000523605	0.000422581	0.000452236	0.000432763	0.000383986	0.000436734	0.000400787	0.000507015	0.000467461	0.00055185	0.000458789	0.000407982	0.000390135	0.000393018	0.000342948	0.000518385	0.000429877	0.000496713	0.000325986	0.000448361	0.000384953	0.00042829	0.000490296
PWY0-862: (5Z)-dodecenoate biosynthesis I	0.000246576	0.000559602	0.00039526	7.39384e-05	0.000377738	0.000371402	0.000387698	0.000338256	0.000325187	0.000323512	0.000467788	0.000378345	0.000412198	0.000333951	0.000494534	0.000479264	0.000454168	0.000374826	0.000392766	0.000302786	0.000355007	0.000347691	0.000399406	0.000503664	0.000559602	0.000357906	0.000466137	0.000423034	0.000510121	0.00046978	0.000391522	0.000405315	0.000314456	0.000534946	0.000415825	0.00052513	0.000325525	0.000246576	0.000424667	0.000357077	0.00039092	0.000344296	0.000278461	0.000484776	0.000271385	0.000335281	0.000385926	0.000335113	0.000555853
PWY-7220: adenosine deoxyribonucleotides de novo biosynthesis II	0.000297635	0.000567704	0.00043096	6.90393e-05	0.000375183	0.000340372	0.000355435	0.000468229	0.000431674	0.000347773	0.000462113	0.000360198	0.000402449	0.000401723	0.000535621	0.000431675	0.000445199	0.00042586	0.000469412	0.000297635	0.000453015	0.000413494	0.000400715	0.000492476	0.000503417	0.000306598	0.000545475	0.000425876	0.000477924	0.000457092	0.000377523	0.000448182	0.000395905	0.000521945	0.000508658	0.000567704	0.000490264	0.000403618	0.000401246	0.000386959	0.000335477	0.000528991	0.000464153	0.000523672	0.000309961	0.000446177	0.000387075	0.000444542	0.00050677
PWY-7222: guanosine deoxyribonucleotides de novo biosynthesis II	0.000297635	0.000567704	0.00043096	6.90393e-05	0.000375183	0.000340372	0.000355435	0.000468229	0.000431674	0.000347773	0.000462113	0.000360198	0.000402449	0.000401723	0.000535621	0.000431675	0.000445199	0.00042586	0.000469412	0.000297635	0.000453015	0.000413494	0.000400715	0.000492476	0.000503417	0.000306598	0.000545475	0.000425876	0.000477924	0.000457092	0.000377523	0.000448182	0.000395905	0.000521945	0.000508658	0.000567704	0.000490264	0.000403618	0.000401246	0.000386959	0.000335477	0.000528991	0.000464153	0.000523672	0.000309961	0.000446177	0.000387075	0.000444542	0.00050677
NONOXIPENT-PWY: pentose phosphate pathway (non-oxidative branch) I	0.00023477	0.000532932	0.000388574	6.42455e-05	0.000372777	0.000294233	0.000330141	0.000403827	0.000357459	0.000330944	0.000439636	0.000335036	0.000394355	0.000380451	0.000490695	0.000436618	0.000425704	0.000391589	0.000448018	0.000292893	0.00045392	0.000314713	0.000385832	0.000448231	0.000458027	0.00030669	0.000498091	0.000438898	0.000444306	0.000425723	0.00036652	0.000378412	0.000329207	0.000532932	0.000491232	0.000468867	0.000443776	0.000285602	0.000349714	0.000335512	0.00036074	0.000391453	0.00035693	0.000455481	0.00023477	0.000380453	0.000357015	0.000328644	0.000450647
PWY-6282: palmitoleate biosynthesis I (from (5Z)-dodec-5-enoate)	0.000244952	0.000553841	0.000391214	7.24223e-05	0.000369263	0.00036793	0.000386465	0.000337329	0.000324835	0.000321622	0.000463123	0.000371996	0.000409635	0.000332398	0.000495975	0.000472801	0.000451631	0.000369365	0.000391686	0.000299487	0.000352107	0.000342036	0.000390652	0.000497724	0.000553841	0.000354024	0.000451001	0.000417701	0.000508624	0.000477042	0.000389221	0.00040177	0.000311056	0.000523812	0.000406544	0.000516144	0.000320726	0.000244952	0.000422303	0.000353747	0.000387506	0.000344341	0.000276535	0.000472359	0.000270705	0.000333719	0.000382791	0.000331214	0.000542455
PANTOSYN-PWY: superpathway of coenzyme A biosynthesis I (bacteria)	0.000224981	0.00043517	0.000340808	4.97642e-05	0.000362185	0.000363582	0.000384844	0.000262882	0.000396428	0.00032533	0.000380867	0.000364061	0.00032626	0.000302336	0.000333804	0.000391239	0.000370012	0.000313403	0.000289292	0.000379914	0.000224981	0.000368282	0.000358614	0.000373112	0.000409598	0.000380189	0.000263188	0.000272053	0.00043517	0.000423219	0.000358881	0.000334422	0.000301521	0.00028629	0.000283481	0.000242771	0.000271008	0.000375199	0.000367899	0.000345879	0.000332487	0.000306533	0.000379914	0.000272386	0.000322187	0.000340961	0.000327919	0.000361036	0.000341016
PWY-7199: pyrimidine deoxyribonucleosides salvage	0.000273012	0.00051956	0.0003912	5.65621e-05	0.000361959	0.000431324	0.000388924	0.000449544	0.000314701	0.000435602	0.000372688	0.000480656	0.00036983	0.000325837	0.000380326	0.000329969	0.000354827	0.000338207	0.000375497	0.000406016	0.000402695	0.000410732	0.000344128	0.000353188	0.000355955	0.000428614	0.000415265	0.000409329	0.000273012	0.000294541	0.000380869	0.00030756	0.000432193	0.000474453	0.000320708	0.000490347	0.000357177	0.000406955	0.000353789	0.000447905	0.000415616	0.00051956	0.000273612	0.000385021	0.000382388	0.000442929	0.000457138	0.000401038	0.000385106
GLYCOGENSYNTH-PWY: glycogen biosynthesis I (from ADP-D-Glucose)	0.000293845	0.000512906	0.000370023	5.04184e-05	0.000355239	0.000340956	0.000316577	0.000426988	0.000332101	0.000309848	0.000373032	0.000306397	0.000347127	0.00040557	0.000419503	0.000389874	0.000332129	0.000376892	0.000377792	0.000315194	0.000476841	0.00034531	0.000354103	0.000400872	0.000402675	0.000341613	0.000479519	0.00039721	0.000390528	0.000344183	0.000373725	0.00035547	0.000330493	0.000489145	0.000512906	0.000439283	0.000440066	0.000337387	0.000330089	0.000329144	0.000336008	0.000372077	0.000331896	0.000419073	0.000293845	0.000385654	0.000330151	0.000297492	0.000395438
GLYCOLYSIS: glycolysis I (from glucose 6-phosphate)	0.000313706	0.000539458	0.000401432	4.57061e-05	0.000354483	0.000378261	0.00038509	0.000447395	0.000367328	0.000375178	0.000419485	0.00039125	0.000396084	0.000378922	0.000451229	0.000418772	0.000405468	0.000361843	0.000393163	0.000313706	0.000421214	0.000360122	0.000375604	0.000433241	0.000442807	0.0003287	0.000483216	0.000423304	0.00037803	0.000407677	0.000399639	0.000402331	0.000369475	0.000533137	0.000434594	0.000539458	0.000417601	0.000391688	0.000395114	0.00037126	0.000383228	0.000474581	0.000381892	0.000417428	0.000348018	0.000444606	0.000378055	0.000337416	0.00044966
PWY-5971: palmitate biosynthesis (type II fatty acid synthase)	0.000234193	0.00053702	0.000392828	6.47647e-05	0.000350451	0.000390204	0.000404866	0.000365973	0.000325469	0.000325354	0.000450006	0.000389495	0.000404422	0.000358751	0.000468123	0.000477269	0.00045834	0.000378794	0.000412379	0.000305331	0.00039615	0.000338032	0.000384473	0.000491807	0.00053702	0.000335357	0.000430341	0.00042696	0.000492494	0.000447407	0.000402077	0.000391921	0.000321016	0.000529028	0.000410542	0.000506248	0.000354253	0.000270244	0.000411616	0.000375526	0.00038534	0.000403955	0.000234193	0.000389309	0.000280061	0.000353807	0.000358819	0.000327678	0.000506882
DAPLYSINESYN-PWY: L-lysine biosynthesis I	0.000251369	0.000479653	0.00036705	6.07281e-05	0.000345427	0.000290201	0.000344728	0.000319394	0.000359246	0.000251369	0.000420249	0.000310324	0.000350904	0.000312414	0.000458276	0.000410213	0.000420738	0.000348766	0.000368559	0.000257143	0.000346539	0.000348218	0.000340571	0.000452458	0.000456613	0.000319863	0.000479653	0.000387098	0.00045816	0.000437005	0.000374095	0.000367841	0.000309699	0.000459635	0.000450444	0.000441339	0.000364987	0.000297237	0.000351152	0.000308191	0.000311945	0.000310708	0.000385777	0.000416312	0.00026152	0.000435204	0.000327919	0.000336948	0.000468568
HSERMETANA-PWY: L-methionine biosynthesis III	0.00020514	0.000480912	0.00032986	5.5483e-05	0.000345183	0.000291927	0.000296071	0.000357631	0.000265178	0.000309598	0.000304492	0.000329714	0.000300339	0.000267185	0.000242025	0.000301804	0.00028036	0.000290697	0.000273271	0.000340142	0.000336316	0.000356472	0.000305061	0.00032126	0.000337513	0.000424522	0.000427957	0.000326319	0.00020514	0.000257148	0.000308886	0.000289283	0.000370364	0.000432636	0.000396012	0.000480912	0.000269918	0.000378026	0.000301806	0.000319	0.000305816	0.000399976	0.000312906	0.000370996	0.000304945	0.000383221	0.000304475	0.000327701	0.000459552
HEMESYN2-PWY: heme b biosynthesis II (oxygen-independent)	0.000204599	0.000414422	0.000322192	4.90953e-05	0.000344725	0.000291119	0.000323205	0.000241577	0.000277057	0.000204599	0.000367362	0.000313423	0.000283647	0.000235705	0.00032556	0.00037166	0.000322076	0.000291403	0.000267152	0.000285718	0.000276432	0.000320282	0.000324425	0.000391989	0.000414422	0.000291454	0.000360195	0.000282082	0.000373884	0.000385484	0.000299532	0.000353568	0.000287656	0.000380924	0.000354398	0.000394063	0.000296558	0.000352279	0.000324243	0.000315654	0.000236514	0.000369304	0.000339207	0.000336931	0.00027013	0.000313804	0.000262281	0.000338334	0.000414068
PENTOSE-P-PWY: pentose phosphate pathway	0.000217915	0.000519851	0.0003639	6.65653e-05	0.000343232	0.00029652	0.000312167	0.000365459	0.000347884	0.000288963	0.000432737	0.000324574	0.000375927	0.000353074	0.000462247	0.000415835	0.000405199	0.00035759	0.000399619	0.000240471	0.000362318	0.000310069	0.000341209	0.000445305	0.000453153	0.000272214	0.000464384	0.000420255	0.000452981	0.000417414	0.000363897	0.000352946	0.000313481	0.000519851	0.000432494	0.000470783	0.000391707	0.000250588	0.000321468	0.000290777	0.000331829	0.000342439	0.000334363	0.000417421	0.000217915	0.000377704	0.000333617	0.000287296	0.000438874
PWY-6897: thiamine diphosphate salvage II	0.000255677	0.000394572	0.000327583	3.61098e-05	0.000341862	0.000308379	0.000302031	0.000338752	0.000311488	0.000285004	0.000362679	0.000340309	0.000297315	0.000255677	0.000373871	0.000294965	0.000325751	0.000287868	0.000329723	0.000332134	0.000333737	0.000333496	0.000305859	0.000276525	0.000312629	0.000287348	0.000352005	0.000329699	0.000274734	0.000270976	0.00031366	0.000331602	0.000384515	0.000394572	0.000336958	0.000390325	0.000340404	0.000376821	0.000271455	0.000366678	0.000301468	0.000386799	0.000284153	0.00036274	0.000288206	0.000347248	0.000349326	0.000341373	0.000297474
PWY-5989: stearate biosynthesis II (bacteria and plants)	0.000222473	0.000467493	0.000340247	5.74527e-05	0.000332026	0.000307547	0.000347492	0.000270216	0.000300674	0.000289878	0.000400507	0.000315127	0.000345751	0.000293386	0.000397148	0.000377175	0.000392586	0.000320977	0.000332562	0.000273558	0.00028557	0.000307064	0.000343005	0.000411623	0.000467493	0.00032685	0.000415238	0.000331927	0.000439442	0.000405285	0.000336165	0.000331396	0.000281283	0.000441619	0.000350951	0.000431687	0.000274251	0.000222473	0.000350182	0.000313884	0.000352097	0.000285551	0.000254902	0.000435078	0.000239211	0.000309192	0.000339169	0.00030248	0.000459961
GLUCONEO-PWY: gluconeogenesis I	0.000278093	0.000431589	0.000331694	3.06096e-05	0.000330801	0.000320606	0.00033107	0.000310996	0.000314828	0.000322402	0.000338441	0.000330987	0.000316359	0.00028305	0.000305902	0.000343787	0.000324897	0.000288998	0.000297249	0.000317124	0.000302333	0.000344021	0.000325752	0.000343308	0.000360097	0.000342841	0.000379214	0.000291769	0.000278093	0.000310269	0.000325359	0.000317889	0.000340722	0.000405894	0.000337942	0.000431589	0.000280937	0.000333569	0.000329253	0.000346661	0.0003335	0.000372879	0.000332565	0.000351853	0.000299292	0.000364651	0.00033843	0.000352662	0.000385956
GLUCOSE1PMETAB-PWY: glucose and glucose-1-phosphate degradation	0.000195805	0.000383092	0.000308194	4.59926e-05	0.000330088	0.000278064	0.00033624	0.000294555	0.00034866	0.000206528	0.000349464	0.000246864	0.000283642	0.000352104	0.000371411	0.000346871	0.000346531	0.000293283	0.000306673	0.000311723	0.000292818	0.000298265	0.000261547	0.000340552	0.000346127	0.000320084	0.000337923	0.000325126	0.000361343	0.000347764	0.000356361	0.00026901	0.000244613	0.000227394	0.000362141	0.000222394	0.000285851	0.000372943	0.000304122	0.00029551	0.000250607	0.000321021	0.000343901	0.000195805	0.00028082	0.000359258	0.000262553	0.000260324	0.000281606
PWY-5484: glycolysis II (from fructose 6-phosphate)	0.00029828	0.000492932	0.000358964	4.00523e-05	0.000327327	0.000344775	0.000354739	0.000390359	0.000317108	0.00034094	0.000366371	0.000368215	0.000344114	0.000316795	0.000400348	0.000360208	0.000351393	0.000309758	0.000327265	0.000300448	0.000370831	0.000335229	0.000336621	0.000372302	0.000377337	0.000314486	0.000435204	0.000366084	0.00029828	0.00033894	0.000349978	0.000355993	0.000348896	0.000473124	0.00037749	0.000492932	0.000360728	0.000365489	0.000357378	0.000353015	0.00034757	0.000443137	0.000336654	0.000382361	0.000325772	0.00040261	0.000351904	0.000322891	0.000415116
SER-GLYSYN-PWY: superpathway of L-serine and glycine biosynthesis I	0.000270502	0.000441081	0.000347985	4.04432e-05	0.000318712	0.000308854	0.000349735	0.000286187	0.000367975	0.000302203	0.000353796	0.000356144	0.000343519	0.000320478	0.000360696	0.000386688	0.000373274	0.000353204	0.000321611	0.000337741	0.00030857	0.000318067	0.000375562	0.000398396	0.000441081	0.00031282	0.000399259	0.000297753	0.000424131	0.000427167	0.000324303	0.000338394	0.000323472	0.00043081	0.000393791	0.000360831	0.000341553	0.000315313	0.000358044	0.000340816	0.000332983	0.000291632	0.000360057	0.000387468	0.000270502	0.000342225	0.000337202	0.000366991	0.000419877
ANAEROFRUCAT-PWY: homolactic fermentation	0.000296293	0.000445579	0.000358402	3.29295e-05	0.000317021	0.000338131	0.000349133	0.000400044	0.000341783	0.00033506	0.000364108	0.000343782	0.000338862	0.00034439	0.000420202	0.000347382	0.000361272	0.000319082	0.000346571	0.000300009	0.000376635	0.000338021	0.000332706	0.000372208	0.000360466	0.000323821	0.000432729	0.000369385	0.00031922	0.000332723	0.000362452	0.000360599	0.000352891	0.000413185	0.00038983	0.000445579	0.000388507	0.000374582	0.000343861	0.000348508	0.000331328	0.000435459	0.000364081	0.000358616	0.000324996	0.000414616	0.000356217	0.000333138	0.000363393
P41-PWY: pyruvate fermentation to acetate and (S)-lactate I	0.000241702	0.000510015	0.000371684	6.05254e-05	0.000316286	0.000335185	0.000321855	0.00043993	0.000459571	0.000304676	0.000388795	0.000333834	0.000326229	0.000433255	0.000444758	0.000300873	0.000373674	0.000352192	0.000439162	0.000323103	0.000383527	0.00036374	0.00033874	0.00034791	0.000241702	0.00034552	0.000437578	0.000392657	0.000383199	0.000270719	0.000395084	0.000415872	0.000402144	0.000359478	0.000460792	0.000398644	0.00046753	0.000400817	0.000286578	0.000357603	0.000269627	0.000397703	0.000464176	0.000355152	0.000299903	0.000441328	0.000381736	0.000369215	0.000290099
PWY-5100: pyruvate fermentation to acetate and lactate II	0.000241702	0.000510015	0.000371684	6.05254e-05	0.000316286	0.000335185	0.000321855	0.00043993	0.000459571	0.000304676	0.000388795	0.000333834	0.000326229	0.000433255	0.000444758	0.000300873	0.000373674	0.000352192	0.000439162	0.000323103	0.000383527	0.00036374	0.00033874	0.00034791	0.000241702	0.00034552	0.000437578	0.000392657	0.000383199	0.000270719	0.000395084	0.000415872	0.000402144	0.000359478	0.000460792	0.000398644	0.00046753	0.000400817	0.000286578	0.000357603	0.000269627	0.000397703	0.000464176	0.000355152	0.000299903	0.000441328	0.000381736	0.000369215	0.000290099
PWY-7357: thiamine phosphate formation from pyrithiamine and oxythiamine (yeast)	0.000216267	0.000407255	0.000305323	5.43374e-05	0.000312151	0.000276553	0.000250976	0.000403375	0.000277758	0.000267426	0.000338455	0.000318349	0.000279195	0.000233795	0.000344865	0.000245369	0.000302323	0.000259325	0.000347325	0.000293311	0.000371592	0.000306215	0.000263337	0.000225101	0.000259376	0.000245394	0.000320281	0.000323723	0.000219103	0.000216267	0.000287665	0.000293652	0.0004052	0.000407255	0.000296468	0.00039645	0.000335255	0.000356805	0.000225153	0.00034997	0.00027101	0.000390118	0.000237141	0.000347742	0.000259261	0.000330116	0.000357807	0.000312259	0.000249493
ASPASN-PWY: superpathway of L-aspartate and L-asparagine biosynthesis	0.000240467	0.000395472	0.000316714	3.38623e-05	0.000312081	0.000314392	0.000305637	0.00030391	0.000240467	0.00030521	0.000307753	0.000323279	0.00031525	0.000280937	0.000318222	0.000301349	0.000323432	0.000270156	0.000320177	0.000319134	0.000330487	0.000327414	0.000278577	0.000318297	0.000324134	0.000323945	0.000322199	0.000290345	0.000256197	0.000280752	0.000301947	0.000263528	0.000350136	0.000381023	0.000307325	0.000381233	0.000267932	0.000331902	0.000300567	0.00034509	0.000318723	0.000389488	0.000260116	0.000328709	0.000307224	0.000357358	0.000327663	0.000339643	0.000368657
HEME-BIOSYNTHESIS-II: heme b biosynthesis I (aerobic)	0.000186675	0.000395277	0.00026222	4.79653e-05	0.000311441	0.000276832	0.000294223	0.00022796	0.000280573	0.00020202	0.00027282	0.000309544	0.000231328	0.000186675	0.000248143	0.000226846	0.000234747	0.000190099	0.000188058	0.000275431	0.000199856	0.000326216	0.000222915	0.000237287	0.000244239	0.000293326	0.000286742	0.000236708	0.000295724	0.000266333	0.000262503	0.000229369	0.000272972	0.000203755	0.000236216	0.000248068	0.000232366	0.000351148	0.00024508	0.000294905	0.000228889	0.000357478	0.000262276	0.000204539	0.000256481	0.000341997	0.000247379	0.000301934	0.00023046
PWY-7282: 4-amino-2-methyl-5-diphosphomethylpyrimidine biosynthesis II	0.000209278	0.000407772	0.000289773	4.54798e-05	0.000310875	0.000289396	0.000270585	0.000269873	0.000225289	0.000246316	0.000308782	0.000293081	0.000275944	0.000255882	0.000278798	0.00029435	0.000256682	0.000290602	0.000270567	0.000255489	0.00035279	0.000284615	0.000288432	0.000336288	0.000328244	0.000209278	0.000400433	0.000321154	0.000225397	0.000261539	0.000259419	0.000278438	0.000296177	0.000403772	0.000357575	0.000407772	0.000280328	0.000257226	0.000263339	0.00029517	0.00026047	0.000351878	0.000229978	0.000339383	0.000231326	0.000264102	0.000242258	0.000273346	0.000351468
PWY-7977: L-methionine biosynthesis IV	0.000192333	0.000445139	0.000294782	5.83131e-05	0.000310622	0.000279593	0.000275838	0.00024238	0.000216589	0.000289986	0.000273002	0.00031187	0.000300237	0.000213262	0.000192893	0.000283854	0.0002702	0.000282483	0.000246424	0.000331775	0.000276517	0.000303273	0.000323712	0.00031698	0.000339205	0.000335353	0.000376692	0.000288766	0.000192333	0.000248515	0.00023799	0.000252652	0.000339057	0.000413203	0.000380951	0.000444235	0.000270064	0.000265623	0.000288309	0.000287082	0.00031367	0.000278967	0.00019962	0.000400002	0.000250899	0.000249968	0.000280755	0.000303753	0.000445139
PWY-6317: D-galactose degradation I (Leloir pathway)	0.000204151	0.000448911	0.000317828	5.9218e-05	0.00030742	0.000315121	0.000262524	0.000376027	0.000208233	0.000320434	0.000331851	0.000312468	0.000331757	0.000316773	0.00038047	0.000324212	0.000266431	0.000327301	0.000330577	0.000237965	0.000414802	0.000321864	0.000304772	0.000358624	0.000314366	0.000273307	0.000429279	0.000375795	0.000241086	0.000234176	0.000334606	0.000242325	0.00031036	0.000433133	0.000380906	0.000448911	0.000379125	0.00023465	0.000280069	0.000318549	0.000327753	0.000400288	0.000204151	0.000368693	0.000246837	0.000372655	0.000315091	0.000248724	0.000369804
PANTO-PWY: phosphopantothenate biosynthesis I	0.000156539	0.000402246	0.000279907	5.52529e-05	0.00030681	0.000285649	0.000331916	0.000194415	0.000348993	0.000256193	0.00032839	0.000281433	0.000270636	0.000247029	0.000273111	0.00034127	0.000320546	0.000255838	0.000231049	0.000312821	0.000156539	0.000293634	0.000293835	0.00031018	0.000355402	0.000327779	0.000234469	0.000239193	0.000402246	0.000392247	0.000307035	0.000275898	0.000222743	0.000209956	0.000221279	0.000165332	0.000200602	0.000298435	0.000301664	0.000270457	0.00026993	0.000212019	0.000342671	0.000197844	0.000255819	0.000277497	0.000257225	0.000286987	0.000276645
PWY0-1479: tRNA processing	0.00013061	0.000507855	0.000326614	0.000100294	0.000305812	0.000260616	0.000321028	0.000221368	0.00029381	0.000217867	0.00041987	0.000249819	0.000343021	0.000310674	0.000454889	0.000451997	0.000419744	0.000340294	0.000341159	0.00016055	0.000302039	0.000193883	0.000389106	0.000498948	0.000504871	0.00013061	0.000413558	0.000315565	0.000507855	0.000467643	0.000327111	0.000368306	0.000260906	0.000415834	0.000416154	0.000327457	0.000413926	0.000150314	0.000358591	0.000204005	0.000300532	0.000192488	0.000368706	0.000427509	0.000164289	0.000337319	0.000311027	0.000297451	0.000462963
PWY-6270: isoprene biosynthesis I	0.000206998	0.000383548	0.000321199	3.62449e-05	0.00030529	0.000323026	0.000306863	0.000328333	0.000362464	0.000346292	0.000362474	0.000322635	0.000356224	0.000326307	0.000334344	0.000328659	0.000335254	0.000312339	0.000314696	0.000269711	0.000322522	0.000335725	0.000291913	0.000337559	0.000314622	0.000206998	0.000374233	0.000333115	0.000291771	0.000274863	0.000345723	0.000311378	0.000378185	0.000383548	0.000334733	0.000376725	0.000332036	0.000274833	0.000295638	0.000340944	0.000316544	0.000380887	0.000305765	0.000345591	0.000264776	0.000329971	0.000352642	0.000268795	0.00026996
PWY-7197: pyrimidine deoxyribonucleotide phosphorylation	0.000241806	0.000459635	0.000350299	5.76901e-05	0.000304003	0.000276929	0.000289113	0.000374562	0.000345534	0.000286501	0.000379802	0.000293927	0.000319026	0.000325814	0.00044767	0.000344378	0.000367748	0.000346227	0.000379936	0.000241806	0.000361591	0.000330097	0.000319715	0.00040241	0.000407577	0.000251696	0.000457237	0.000348482	0.000395271	0.000376952	0.000310918	0.000365478	0.000315981	0.000426505	0.000412592	0.000459635	0.000393879	0.000326963	0.00032197	0.000311659	0.000266154	0.00042793	0.000371239	0.000416808	0.000247522	0.000372672	0.00031229	0.000352152	0.000417684
PWY-5918: superpathway of heme b biosynthesis from glutamate	0.000191408	0.000351597	0.000259978	3.60855e-05	0.000298062	0.000270737	0.000272813	0.000196246	0.000289369	0.00021488	0.000297888	0.000295714	0.000253158	0.000218604	0.000283112	0.000292732	0.000273997	0.000247307	0.000230974	0.000241819	0.000198605	0.000286173	0.000273382	0.000306561	0.000319656	0.000294232	0.000251487	0.000230898	0.000351597	0.000330651	0.000262363	0.000276804	0.000202871	0.000269047	0.000267937	0.000221892	0.000251681	0.000234063	0.0002822	0.000225502	0.000238823	0.000203102	0.000264143	0.000244912	0.000191408	0.000276303	0.000218631	0.000263294	0.000282878
PWY-7560: methylerythritol phosphate pathway II	0.000190852	0.000378993	0.000310942	3.94504e-05	0.000289198	0.00031051	0.000291132	0.000329527	0.000354331	0.000336493	0.000353063	0.000305823	0.000350089	0.000324327	0.000336509	0.000315561	0.000326824	0.000303051	0.00031404	0.000252352	0.00032015	0.000321674	0.000277618	0.000326796	0.000299869	0.000190852	0.000364902	0.000329771	0.000278283	0.000259776	0.000337586	0.000302703	0.000369007	0.000378993	0.000323082	0.000371729	0.000332243	0.000256819	0.00028132	0.000326629	0.000304282	0.000374966	0.000292509	0.000336594	0.000251915	0.00032	0.000345007	0.000252104	0.000254005
PWY-7345: superpathway of anaerobic sucrose degradation	0.000175539	0.000380282	0.000279793	4.04636e-05	0.000288798	0.000265329	0.000245019	0.000294266	0.000175539	0.000228265	0.000299627	0.000278428	0.000267199	0.000223006	0.000289425	0.000270969	0.000275782	0.000244879	0.000267744	0.000245816	0.000318256	0.000256613	0.000263233	0.000298748	0.000314993	0.000273522	0.000344831	0.000296431	0.000240271	0.000256176	0.000255341	0.000287993	0.000283286	0.000380282	0.000336139	0.000357466	0.000265174	0.000256481	0.000271072	0.000291856	0.000243141	0.000372581	0.000218841	0.000311633	0.000230804	0.000297065	0.000281989	0.00027731	0.000353617
PWY0-1296: purine ribonucleosides degradation	0.000200463	0.000511379	0.000314718	6.03943e-05	0.000288061	0.000356589	0.000279733	0.00046999	0.000250158	0.000345179	0.000303151	0.000356403	0.000315318	0.000332963	0.000362064	0.00026189	0.000299098	0.000264494	0.000328218	0.000295843	0.000393744	0.00033678	0.000221752	0.000286717	0.000257426	0.00036289	0.000296313	0.000334574	0.000200463	0.000218686	0.00035818	0.000262876	0.00032643	0.000314651	0.000288455	0.000346401	0.000316449	0.000365545	0.000301137	0.000361777	0.000256343	0.000511379	0.000224753	0.000217027	0.000354667	0.000358195	0.000336877	0.000308194	0.000267056
PWY-6703: preQ0 biosynthesis	0.00020431	0.000445046	0.000315698	5.03835e-05	0.000285834	0.00033348	0.000310978	0.000317664	0.000246042	0.000291254	0.000349307	0.00031061	0.000344716	0.00031718	0.000423246	0.000377531	0.000362642	0.000322167	0.000285087	0.000250507	0.000297188	0.000291103	0.000336981	0.000374531	0.000426403	0.000222793	0.00028117	0.000312868	0.000445046	0.000441989	0.000312634	0.000296362	0.000264145	0.000299018	0.000320423	0.00020431	0.000361243	0.000298563	0.000344791	0.000308969	0.000306122	0.000319875	0.000293763	0.000290334	0.000297269	0.000316425	0.000335511	0.000308828	0.000338787
FERMENTATION-PWY: mixed acid fermentation	0.000137148	0.000427883	0.00027189	6.87759e-05	0.000282635	0.000211459	0.000187741	0.000216622	0.000144816	0.000221935	0.000290649	0.000266817	0.000270779	0.000204386	0.000292876	0.000277477	0.000256998	0.000287625	0.000255854	0.000171088	0.000293427	0.000274187	0.000315957	0.000337366	0.000361283	0.000187188	0.000417696	0.000300102	0.000244563	0.000267978	0.00020777	0.000289244	0.00027218	0.000414732	0.000399082	0.000427883	0.000329271	0.000187683	0.000234683	0.000242979	0.000262233	0.000246907	0.000233397	0.000388799	0.000137148	0.000317943	0.000263655	0.00027549	0.000401415
PWY-5897: superpathway of menaquinol-11 biosynthesis	0.000143512	0.000367876	0.000245294	4.1265e-05	0.000277182	0.000240973	0.000246221	0.000218206	0.000236494	0.000219784	0.000264736	0.000271945	0.000206549	0.000143512	0.000173362	0.000223989	0.000208216	0.000204856	0.000194769	0.00025984	0.000216298	0.000287841	0.000222173	0.000239942	0.000244784	0.000271201	0.000328366	0.0002349	0.000179308	0.000203615	0.000222388	0.000220798	0.000266974	0.000284577	0.000245704	0.000286344	0.000205064	0.000293456	0.000217629	0.000287941	0.000230899	0.000308913	0.000213152	0.000261496	0.000227093	0.000295283	0.000216514	0.000264479	0.000287156
PWY-5898: superpathway of menaquinol-12 biosynthesis	0.000143512	0.000367876	0.000245294	4.1265e-05	0.000277182	0.000240973	0.000246221	0.000218206	0.000236494	0.000219784	0.000264736	0.000271945	0.000206549	0.000143512	0.000173362	0.000223989	0.000208216	0.000204856	0.000194769	0.00025984	0.000216298	0.000287841	0.000222173	0.000239942	0.000244784	0.000271201	0.000328366	0.0002349	0.000179308	0.000203615	0.000222388	0.000220798	0.000266974	0.000284577	0.000245704	0.000286344	0.000205064	0.000293456	0.000217629	0.000287941	0.000230899	0.000308913	0.000213152	0.000261496	0.000227093	0.000295283	0.000216514	0.000264479	0.000287156
PWY-5899: superpathway of menaquinol-13 biosynthesis	0.000143512	0.000367876	0.000245294	4.1265e-05	0.000277182	0.000240973	0.000246221	0.000218206	0.000236494	0.000219784	0.000264736	0.000271945	0.000206549	0.000143512	0.000173362	0.000223989	0.000208216	0.000204856	0.000194769	0.00025984	0.000216298	0.000287841	0.000222173	0.000239942	0.000244784	0.000271201	0.000328366	0.0002349	0.000179308	0.000203615	0.000222388	0.000220798	0.000266974	0.000284577	0.000245704	0.000286344	0.000205064	0.000293456	0.000217629	0.000287941	0.000230899	0.000308913	0.000213152	0.000261496	0.000227093	0.000295283	0.000216514	0.000264479	0.000287156
THISYNARA-PWY: superpathway of thiamine diphosphate biosynthesis III (eukaryotes)	0.000132076	0.000286708	0.000213	3.17973e-05	0.000266593	0.00026054	0.000242894	0.000187739	0.000184284	0.0001999	0.000216551	0.000271541	0.000215763	0.000239248	0.000215191	0.000214898	0.000240331	0.00019693	0.000224954	0.000251702	0.000202969	0.000228383	0.00022133	0.000189467	0.000198476	0.000182243	0.000152504	0.00020041	0.00020038	0.000182721	0.000249746	0.00017435	0.000239585	0.00021424	0.000196118	0.000194531	0.000221215	0.000234724	0.000189466	0.000211455	0.000220079	0.000210206	0.000173274	0.000132076	0.00020037	0.000177975	0.000258694	0.00019386	0.000166518
NAGLIPASYN-PWY: lipid IVA biosynthesis (E. coli)	0.000142648	0.000410008	0.000265498	6.87131e-05	0.000265594	0.000233181	0.000262588	0.000164691	0.000196812	0.000192624	0.000303624	0.000246857	0.000276951	0.000230777	0.000328854	0.000346935	0.000300964	0.000277116	0.000240753	0.000165385	0.000233718	0.000196108	0.000321489	0.000378337	0.000410008	0.000144101	0.000309163	0.000246983	0.000396198	0.00037569	0.000235262	0.000276355	0.000205495	0.000361256	0.000345115	0.000317634	0.000289716	0.000142648	0.000298763	0.000228818	0.000262944	0.000187653	0.000264496	0.000368296	0.000156149	0.00024336	0.00025194	0.000262742	0.000380147
PWY-8073: lipid IVA biosynthesis (P. putida)	0.000142648	0.000410008	0.000265498	6.87131e-05	0.000265594	0.000233181	0.000262588	0.000164691	0.000196812	0.000192624	0.000303624	0.000246857	0.000276951	0.000230777	0.000328854	0.000346935	0.000300964	0.000277116	0.000240753	0.000165385	0.000233718	0.000196108	0.000321489	0.000378337	0.000410008	0.000144101	0.000309163	0.000246983	0.000396198	0.00037569	0.000235262	0.000276355	0.000205495	0.000361256	0.000345115	0.000317634	0.000289716	0.000142648	0.000298763	0.000228818	0.000262944	0.000187653	0.000264496	0.000368296	0.000156149	0.00024336	0.00025194	0.000262742	0.000380147
PYRIDNUCSYN-PWY: NAD de novo biosynthesis I (from aspartate)	0.000111599	0.000285769	0.0002226	4.12566e-05	0.000264773	0.000232004	0.000280475	0.000170688	0.000257421	0.000185219	0.000233323	0.000254055	0.000250979	0.000251192	0.00018759	0.000264244	0.000226861	0.000233956	0.00016958	0.000268346	0.000193449	0.000210586	0.000264679	0.000267349	0.000266411	0.000168032	0.000169686	0.000169264	0.000240812	0.000258534	0.00024137	0.000193582	0.000250204	0.000175062	0.000247404	0.000111599	0.000237975	0.000248346	0.000263613	0.000221105	0.000224971	0.000163358	0.000255219	0.000218338	0.00018011	0.000168128	0.000235611	0.000228102	0.000204121
PWY0-1061: superpathway of L-alanine biosynthesis	0.000129225	0.000406842	0.000272579	7.53002e-05	0.000264478	0.000227795	0.000247394	0.000196049	0.00021759	0.000179084	0.000324172	0.00024577	0.000279608	0.000239326	0.000353877	0.000340064	0.000331461	0.000299531	0.000265512	0.000150539	0.000271628	0.000199669	0.000308165	0.000387379	0.000391446	0.00013634	0.000387759	0.000294483	0.000354271	0.000369859	0.000251667	0.000277793	0.000235722	0.000406842	0.00037378	0.000379641	0.000323757	0.000129225	0.000282529	0.000204556	0.000251298	0.000200958	0.000241633	0.000373074	0.000134681	0.000249796	0.000245083	0.000243805	0.000390042
PWY-6823: molybdopterin biosynthesis	0.000159963	0.00035405	0.000242812	4.49014e-05	0.000260583	0.000221451	0.000209836	0.000202081	0.000235064	0.000201678	0.000245516	0.000219033	0.000191377	0.000174781	0.000159963	0.00023795	0.000186621	0.000240146	0.000226853	0.000204892	0.000239524	0.000280299	0.000237253	0.00024834	0.000249388	0.000257969	0.000338785	0.000234367	0.000190744	0.00020845	0.000209688	0.000268167	0.000239139	0.000297653	0.000330113	0.00035405	0.000246476	0.000310427	0.000211914	0.000258508	0.000177246	0.000315014	0.000277513	0.000268822	0.000215539	0.000242454	0.000180609	0.000283281	0.000316669
PPGPPMET-PWY: ppGpp metabolism	0.000144025	0.000376351	0.000262889	5.37541e-05	0.000256767	0.000231564	0.000286015	0.000144025	0.000248171	0.000224195	0.000287835	0.000239022	0.000247171	0.000210284	0.000302389	0.000317201	0.000325655	0.000268222	0.000209547	0.00026857	0.000212944	0.000186965	0.000263045	0.000346891	0.000376351	0.000185235	0.000281597	0.000213116	0.000352308	0.000358553	0.000248919	0.000210885	0.000249998	0.000324406	0.000252734	0.000283571	0.000168423	0.000218396	0.000296603	0.000256832	0.000265572	0.000218613	0.000230715	0.000310907	0.000196699	0.000295142	0.000276955	0.000275481	0.000372182
PWY-7117: C4 photosynthetic carbon assimilation cycle, PEPCK type	0.000182506	0.000431917	0.000296626	6.10469e-05	0.000247222	0.000282456	0.00028206	0.000272989	0.000227142	0.000207405	0.000335863	0.000251342	0.000322581	0.000299423	0.000355091	0.000354105	0.000351563	0.000288043	0.000340599	0.00018404	0.000311985	0.000215013	0.000265634	0.000406284	0.000409588	0.00018718	0.000363881	0.000316168	0.000363317	0.000366283	0.000295616	0.00028645	0.000248753	0.000431917	0.000339432	0.000387419	0.000307424	0.000182506	0.000305849	0.000242926	0.000270132	0.00031269	0.000250114	0.000314548	0.000235822	0.000286612	0.000279169	0.00025285	0.000389574
P441-PWY: superpathway of N-acetylneuraminate degradation	0.00015695	0.000395769	0.000255259	4.64305e-05	0.000246972	0.000236742	0.000180758	0.000289294	0.000248877	0.000239041	0.000270707	0.000265765	0.000254226	0.000205914	0.000239082	0.000239824	0.000232851	0.000232591	0.000252282	0.000188567	0.00025991	0.000282142	0.000236643	0.000290029	0.000273155	0.00021855	0.000342441	0.000281332	0.000188739	0.00021478	0.000241074	0.000251404	0.000277372	0.000395769	0.00030523	0.000371317	0.000239994	0.000197936	0.000207064	0.000247543	0.000261238	0.000297093	0.00021517	0.000329552	0.00015695	0.000297851	0.000245129	0.000230776	0.000334205
PWY-5659: GDP-mannose biosynthesis	0.000142371	0.000404757	0.000247763	4.74768e-05	0.000246931	0.000201031	0.000194863	0.000257219	0.000288812	0.000231065	0.000279251	0.000261377	0.000223828	0.000187893	0.000246628	0.000241184	0.000214189	0.000221059	0.000256594	0.000242086	0.000240752	0.000299943	0.000220267	0.000255275	0.000256562	0.000277535	0.000369307	0.000292103	0.000178467	0.000177801	0.000233031	0.000233249	0.000241488	0.000341611	0.000286505	0.000404757	0.00019597	0.000205963	0.000193706	0.000253515	0.000230987	0.000238594	0.000199263	0.000284435	0.000142371	0.000310219	0.000220403	0.00022264	0.000304121
PWY-1269: CMP-3-deoxy-D-manno-octulosonate biosynthesis	8.0368e-05	0.000406847	0.000234621	7.12754e-05	0.000246899	0.000261102	0.000237719	0.000124502	0.00015775	0.000195088	0.000276197	0.000287087	0.000269467	0.000182585	0.00027563	0.000331946	0.000299375	0.000249337	0.000193759	0.00014327	0.000163155	0.000191581	0.000261954	0.000331461	0.000406847	0.000136074	0.000276849	0.000221467	0.000368876	0.000386052	0.00021666	0.000216359	0.000182567	0.000339123	0.000252935	0.000282699	0.000181228	8.0368e-05	0.000265524	0.000169581	0.00026149	0.000156094	0.000172724	0.000307802	0.000112448	0.000210309	0.000240036	0.000204227	0.000349237
ARGSYN-PWY: L-arginine biosynthesis I (via L-ornithine)	0.000149552	0.000379288	0.000267932	5.7668e-05	0.00024338	0.000226671	0.000249687	0.000211233	0.000238549	0.000149552	0.000297341	0.00020259	0.00025108	0.000269474	0.000369729	0.00033244	0.000289621	0.000268669	0.000264315	0.000190217	0.000279506	0.00019219	0.000285882	0.000363977	0.000371375	0.000193217	0.000327408	0.000242083	0.000379288	0.00037573	0.000263421	0.000303696	0.000220447	0.00031412	0.000359624	0.000263829	0.000305723	0.000239372	0.000286656	0.000220011	0.000187931	0.000271604	0.000314919	0.000296286	0.000224295	0.000248489	0.000213241	0.000269807	0.000348138
PWY66-399: gluconeogenesis III	0.000137512	0.000305666	0.00021003	3.78883e-05	0.00024263	0.000137512	0.000196249	0.000216853	0.00022681	0.000162094	0.000244064	0.000196981	0.000188328	0.000206104	0.000145173	0.000193183	0.000188814	0.000214749	0.000177598	0.000185709	0.000231028	0.00026489	0.000213974	0.000202762	0.000189528	0.000239503	0.000305666	0.000239629	0.000154046	0.000176755	0.000230863	0.000230773	0.000218459	0.000170443	0.000287067	0.000256881	0.000236346	0.000236984	0.000155419	0.000208883	0.000155475	0.000215202	0.000221387	0.000198624	0.000164726	0.000248527	0.000146335	0.000199893	0.000240056
ARGSYNBSUB-PWY: L-arginine biosynthesis II (acetyl cycle)	0.000137269	0.000433263	0.000271333	7.83282e-05	0.000240218	0.000224412	0.000265197	0.000204299	0.00025216	0.000137269	0.000315947	0.000186449	0.000272515	0.000298145	0.000413973	0.000368623	0.000320199	0.000291129	0.000284709	0.000176624	0.000282489	0.00015749	0.000301829	0.000399946	0.000407805	0.000157261	0.000312367	0.000252441	0.000433263	0.000414169	0.000276277	0.000319186	0.000200652	0.000320759	0.000385934	0.000211561	0.000334703	0.00020279	0.000306056	0.000183774	0.000194481	0.000199918	0.000347989	0.000305278	0.000210489	0.000229786	0.000224833	0.000270511	0.000359429
PWY-7198: pyrimidine deoxyribonucleotides de novo biosynthesis IV	7.13669e-05	0.00031771	0.000193454	6.43123e-05	0.00023575	0.000161924	0.000188501	0.00023683	0.000311816	0.000211115	0.000253219	0.000157536	0.000128871	0.000151146	0.000118709	0.000145433	0.000179956	0.000142536	0.000152405	0.000202544	0.000135667	0.000278556	0.000118094	0.000132829	9.72315e-05	0.000258102	0.00031771	0.00022617	0.000157066	0.00012768	0.000225318	0.000210344	0.000183339	0.000127226	0.000191576	0.00022494	7.13669e-05	0.000307294	0.000139568	0.000219297	0.000107453	0.000173404	0.000266901	9.11669e-05	0.000224837	0.000291352	0.000109616	0.000193775	0.000213502
PWY-7400: L-arginine biosynthesis IV (archaebacteria)	0.000121276	0.000320885	0.000224953	4.443e-05	0.000235581	0.000160672	0.000225446	0.000181782	0.000213848	0.000121276	0.000281199	0.000180245	0.000202242	0.000181229	0.000293287	0.000253111	0.000262242	0.000208005	0.00023636	0.000178448	0.000226488	0.00018656	0.000205245	0.00025301	0.000266253	0.000185728	0.000320885	0.000236148	0.000313851	0.000219357	0.000251979	0.00023112	0.00016582	0.000220772	0.000291636	0.000249257	0.000229699	0.00023819	0.000164761	0.000210802	0.000161398	0.000227312	0.000244182	0.00020077	0.000209988	0.000243921	0.00018816	0.000220601	0.000317699
PWY-5189: tetrapyrrole biosynthesis II (from glycine)	0.000115737	0.000325566	0.000199952	4.6163e-05	0.000226736	0.000210565	0.000208577	0.000139233	0.000229264	0.000178186	0.000227306	0.000230234	0.000206729	0.000175076	0.00023243	0.000254547	0.00023001	0.000229603	0.000199397	0.0001808	0.000115737	0.000209306	0.000225548	0.000268004	0.0002937	0.000248493	0.00016451	0.000166719	0.000300869	0.000325566	0.000199226	0.000225539	0.000133895	0.000228944	0.000199356	0.000142169	0.000172336	0.000149817	0.000247039	0.000155076	0.000195786	0.000118282	0.000194378	0.00018941	0.000129169	0.000199253	0.000163716	0.00019627	0.000223217
PWY-241: C4 photosynthetic carbon assimilation cycle, NADP-ME type	0.000134019	0.000281109	0.000224629	3.34662e-05	0.000226119	0.000266627	0.000260673	0.000199885	0.00024635	0.000223936	0.000235421	0.000225256	0.000245018	0.000243695	0.000134019	0.000271694	0.000247555	0.000247997	0.000185184	0.000193334	0.000198563	0.00021027	0.000246165	0.000254259	0.000252607	0.000197218	0.000183508	0.000178622	0.000230484	0.000281109	0.000269346	0.000223319	0.00023381	0.000200939	0.000227056	0.000156515	0.000170775	0.00018454	0.000269508	0.000226293	0.000249899	0.000223779	0.000247522	0.000195873	0.000221341	0.000252038	0.000258884	0.000242608	0.000233543
PWY0-1261: anhydromuropeptides recycling I	0.00011379	0.000374918	0.00025206	7.27836e-05	0.000222362	0.000201716	0.000229463	0.000191828	0.000176152	0.000161327	0.000295586	0.000204528	0.000271066	0.000240546	0.000361957	0.000298998	0.000323562	0.000261317	0.000289765	0.000132205	0.000251365	0.000180951	0.000263478	0.000349961	0.000366327	0.00011379	0.000349655	0.000260837	0.000356393	0.000355081	0.000225961	0.000237515	0.000201881	0.000370557	0.00033474	0.000321	0.000313419	0.000120159	0.000251799	0.000197573	0.000225698	0.000189011	0.000232276	0.000346324	0.000135447	0.000246035	0.000240706	0.000214928	0.000374918
COLANSYN-PWY: colanic acid building blocks biosynthesis	9.01372e-05	0.000270138	0.000192157	4.48607e-05	0.000221805	0.000231955	0.000221099	0.000187191	0.000199543	0.000236758	0.000195762	0.000253327	0.000196006	0.000172919	0.000110957	0.000179348	0.00018026	0.000193354	0.00017233	0.000256169	0.000150325	0.000254254	0.000220222	0.000166877	0.000182185	0.000270138	9.70972e-05	0.000149239	0.000177183	0.000170438	0.000198203	0.000177001	0.000205782	0.000164707	9.11936e-05	9.01372e-05	0.000152448	0.000212272	0.000212618	0.000237282	0.000242452	0.000198685	0.000173011	0.000169672	0.000175107	0.000222021	0.000220271	0.000213804	0.000163816
PWY-7328: superpathway of UDP-glucose-derived O-antigen building blocks biosynthesis	0.000142236	0.000297944	0.000201874	3.11041e-05	0.000219745	0.000216925	0.000184764	0.000273975	0.000215361	0.00019812	0.000178444	0.000190278	0.000178101	0.000199045	0.00019937	0.000159911	0.00018286	0.000192949	0.000203329	0.000185642	0.000252676	0.000252705	0.00017227	0.000185454	0.000178267	0.000223767	0.000190012	0.000188817	0.000142236	0.000166399	0.000210257	0.00018388	0.000181618	0.000195995	0.00022852	0.000223001	0.000175795	0.000252629	0.000176554	0.000215597	0.000160328	0.000297944	0.000217421	0.000159135	0.000191741	0.00023635	0.00020622	0.00018981	0.000169044
PWY0-845: superpathway of pyridoxal 5'-phosphate biosynthesis and salvage	9.69671e-05	0.000291903	0.000198914	4.51936e-05	0.000216664	0.000220246	0.000202745	0.000137501	0.000161668	0.000164561	0.000239454	0.000219792	0.000211901	0.000210479	0.000217392	0.000242071	0.000202105	0.00023305	0.000210445	0.000163987	0.00021677	0.000188376	0.000251808	0.000291903	0.000278908	9.69671e-05	0.000213219	0.000209044	0.000197584	0.000225907	0.000181917	0.000215559	0.000153378	0.000271387	0.000289642	0.000178009	0.000225526	0.000119094	0.000202107	0.000136108	0.000203024	0.000143981	0.00018052	0.000271051	0.000110889	0.000144144	0.000168385	0.000171822	0.000242937
MET-SAM-PWY: superpathway of S-adenosyl-L-methionine biosynthesis	0.000140199	0.00036515	0.00026282	5.55132e-05	0.000214918	0.000228629	0.000243284	0.000311363	0.000233677	0.000203884	0.000317125	0.000183223	0.000293094	0.000274754	0.000302442	0.000317598	0.000331297	0.000312223	0.000309044	0.000147542	0.000309693	0.00017173	0.000260417	0.000336949	0.00036515	0.00019844	0.000284554	0.000284657	0.000270384	0.000292662	0.000290315	0.000249008	0.000225754	0.000296568	0.000346831	0.000193714	0.000328032	0.000211177	0.00027288	0.00019518	0.000234777	0.0002533	0.000245398	0.000301892	0.000189207	0.000281357	0.000285407	0.00021051	0.000301649
GLCMANNANAUT-PWY: superpathway of N-acetylglucosamine, N-acetylmannosamine and N-acetylneuraminate degradation	0.000114728	0.00040729	0.000232816	5.70022e-05	0.000214722	0.000222372	0.000167022	0.000312047	0.000209824	0.000244585	0.000239364	0.000237519	0.000252484	0.000236017	0.000258701	0.000218035	0.000225079	0.000229562	0.000263091	0.000152491	0.000263614	0.00023043	0.000203628	0.000257955	0.000235664	0.00013676	0.000307921	0.000302407	0.000165206	0.00018003	0.000213497	0.000211099	0.000259127	0.000392189	0.000270102	0.00040729	0.000260393	0.000137494	0.000180205	0.000204323	0.000254641	0.000270982	0.000153836	0.000295049	0.000114728	0.00025209	0.000256245	0.000176572	0.000274529
PWY-6608: guanosine nucleotides degradation III	7.50737e-05	0.000334214	0.000154332	5.39041e-05	0.000213778	0.000170286	0.000232974	0.000153961	0.000178788	0.00016609	0.000126802	0.000187714	0.000116428	7.87273e-05	7.50737e-05	0.000128781	0.000138579	9.1145e-05	9.32767e-05	0.000234032	0.000142112	0.00017887	0.000122787	0.000118871	0.000114203	0.000200845	9.69488e-05	0.000128251	7.69684e-05	0.000123454	0.000161163	0.00010375	0.000198122	7.69614e-05	0.000145132	0.000177888	0.000120445	0.000240113	0.000189677	0.000208417	0.000195038	0.00022957	0.000136932	0.000122475	0.000210919	0.000123644	0.000199848	0.000151302	8.29395e-05
PWY-5838: superpathway of menaquinol-8 biosynthesis I	0.000104543	0.000274295	0.000173032	3.59836e-05	0.00021313	0.000163711	0.000163625	0.000138443	0.000165755	0.000185497	0.000146548	0.000153535	0.000156378	0.000104543	0.000124065	0.00015935	0.000150971	0.000161707	0.000141085	0.000240907	0.000134052	0.000229562	0.000164617	0.000148498	0.000150608	0.000229508	0.000231976	0.000173403	0.000111912	0.000155429	0.000144405	0.000187291	0.000213149	0.00012775	0.000174082	0.000166248	0.000126141	0.000217649	0.000166117	0.000227022	0.000188391	0.000183461	0.000169196	0.000182979	0.000140436	0.000208102	0.000152053	0.000223725	0.000188642
PWY-2941: L-lysine biosynthesis II	0.000170208	0.000410882	0.000283844	6.22652e-05	0.000206612	0.000255525	0.000216507	0.00038189	0.000278714	0.000297068	0.000298845	0.00021688	0.000285665	0.000308404	0.000410882	0.000239481	0.000306993	0.000259915	0.00036023	0.000194564	0.000364964	0.000259613	0.000170208	0.000247212	0.00024516	0.000274813	0.000335771	0.000360771	0.000219631	0.000186263	0.000306286	0.000277732	0.000306824	0.000361359	0.00029077	0.000372286	0.000354131	0.000238408	0.000224985	0.000265447	0.000257266	0.000390517	0.00020466	0.00025228	0.000276845	0.000378881	0.000321719	0.000218448	0.000231573
METSYN-PWY: superpathway of L-homoserine and L-methionine biosynthesis	0.000129569	0.000373485	0.000263804	6.32758e-05	0.000206363	0.000222096	0.000238339	0.000328286	0.000236888	0.000194458	0.000328128	0.000172815	0.00029262	0.000285375	0.00033204	0.000324967	0.000345314	0.000318725	0.000325351	0.000136125	0.000317031	0.000162435	0.000252678	0.000342655	0.000373485	0.000187377	0.000278636	0.000288035	0.000288858	0.000302164	0.000301419	0.000251725	0.000216472	0.000291004	0.000347809	0.000182044	0.000340918	0.000205186	0.000269653	0.000186763	0.000225599	0.000251838	0.000254444	0.000294356	0.000182383	0.000290386	0.000286838	0.000201711	0.000292146
PWY-5347: superpathway of L-methionine biosynthesis (transsulfuration)	0.00013841	0.000369651	0.000263084	6.05139e-05	0.000205976	0.000223944	0.000241588	0.000319808	0.000228597	0.000192953	0.000322161	0.000176806	0.000298534	0.000282062	0.000337792	0.000321167	0.000341667	0.000302838	0.000330154	0.0001394	0.00031238	0.000168016	0.000243455	0.000343791	0.000369651	0.000188762	0.000282618	0.000285911	0.000292789	0.000300693	0.000295485	0.000246778	0.00021818	0.000301173	0.000334076	0.000192441	0.000326582	0.000200549	0.000269424	0.000192361	0.000228492	0.000258968	0.000247666	0.000286974	0.000188288	0.000287703	0.000279734	0.000204203	0.000296401
PWY0-1477: ethanolamine utilization	2.55846e-05	0.000202501	0.000101764	3.3284e-05	0.000202501	0.000138185	0.00011901	8.02648e-05	0.000127182	6.28562e-05	0.000140346	0.00012881	9.20493e-05	0.000102773	6.17005e-05	0.000147472	6.89244e-05	9.46478e-05	9.00433e-05	0.000119013	0.00011333	0.0001175	0.000113547	0.000155154	9.45002e-05	0.000154985	0.000130685	9.55676e-05	7.27389e-05	7.48222e-05	8.2619e-05	0.000101815	0.00012563	0.000140454	0.000136048	0.000114123	6.54638e-05	9.2256e-05	9.25272e-05	8.06667e-05	0.000104176	9.18305e-05	8.43188e-05	7.52051e-05	2.55846e-05	5.67218e-05	7.22914e-05	7.21526e-05	9.89977e-05
PWY-7115: C4 photosynthetic carbon assimilation cycle, NAD-ME type	0.000120524	0.000311287	0.000208917	4.53029e-05	0.000201072	0.000188416	0.000196389	0.000167866	0.00018008	0.000146522	0.000238012	0.000188884	0.000223485	0.000198278	0.000186935	0.000259942	0.00024572	0.00022411	0.000204662	0.000131601	0.000203173	0.000175559	0.00021632	0.000279841	0.000278053	0.000129031	0.000286521	0.000201596	0.000253983	0.00027428	0.000207623	0.000209647	0.000189634	0.000311287	0.00027476	0.000288102	0.000196338	0.000120524	0.000220594	0.000170745	0.000199868	0.000175456	0.000204288	0.000247493	0.000126639	0.000201173	0.000198773	0.000195451	0.000294537
PWY-7761: NAD salvage pathway II (PNC IV cycle)	8.44413e-05	0.0002614	0.000172688	3.81619e-05	0.000201058	0.000151028	0.000131853	0.000172139	8.44413e-05	0.000184871	0.000180741	0.000199853	0.000197962	8.6816e-05	0.000123829	0.000169871	0.000161006	0.000167936	0.000133209	0.000204939	0.000196494	0.000195166	0.000174836	0.000152134	0.00018094	0.000192809	0.000190135	0.000167738	0.000152407	0.000166264	0.000146475	0.000186028	0.000202826	0.000180846	0.000225084	0.000146357	0.00016587	0.000128003	0.000147797	0.000195291	0.000207255	0.00018497	0.000119842	0.000199745	9.01181e-05	0.00025065	0.000194657	0.0002094	0.000179401
PWY0-1241: ADP-L-glycero-&beta;-D-manno-heptose biosynthesis	9.02663e-05	0.000276223	0.000171443	4.17939e-05	0.000200102	0.000182445	0.000155789	0.000125102	0.000108092	0.000128849	0.000181846	0.000191948	0.000134082	9.02663e-05	0.000139335	0.000179281	0.000144094	0.00013975	0.000123375	0.000163671	0.000147883	0.000175346	0.000150874	0.000199102	0.000206107	0.000119392	0.00024227	0.000142596	0.000132933	0.000162147	0.000139507	0.000191992	0.000176123	0.000243667	0.000182361	0.000276223	0.000117815	0.00017737	0.000177904	0.000213552	0.000146587	0.000264948	0.000130742	0.000219671	0.000168713	0.000163682	0.000152781	0.00021411	0.00026721
PWY-5837: 2-carboxy-1,4-naphthoquinol biosynthesis	8.04327e-05	0.000306162	0.000175965	4.95552e-05	0.000197451	0.000163687	0.000161636	0.000144856	0.000140651	0.000142016	0.000180526	0.000200675	0.000128081	8.04327e-05	0.000109861	0.000143397	0.000130635	0.000127637	0.000137074	0.000176189	0.000162175	0.000203659	0.000139206	0.000171838	0.000170737	0.000167625	0.000269432	0.000151529	0.00010115	0.000131172	0.000141943	0.000158199	0.000207957	0.000256674	0.000169201	0.000296473	0.000124212	0.000223204	0.000153346	0.000235882	0.000158873	0.000306162	0.000137287	0.000216059	0.000179324	0.000214039	0.000144369	0.000208657	0.000247587
PWY-7356: thiamine diphosphate salvage IV (yeast)	9.57764e-05	0.000340683	0.000194353	6.17017e-05	0.000196525	0.000114736	0.000115685	0.000290607	0.000143685	0.000194637	0.00021355	0.000149709	0.00021443	0.000159985	0.000231021	0.000138812	0.000185381	0.000200438	0.000251693	0.000110444	0.00031311	0.000167362	0.000182307	0.000159394	0.000180101	0.000139349	0.000289241	0.000262162	0.000134753	0.000122212	0.000172484	0.00019425	0.000249466	0.000340683	0.000257075	0.000300557	0.000231635	0.00017054	0.000100053	0.000194526	0.000177163	0.00023945	0.000137633	0.000283678	9.57764e-05	0.000214623	0.000239453	0.000165255	0.0001471
PYRIDOXSYN-PWY: pyridoxal 5'-phosphate biosynthesis I	6.98761e-05	0.000361692	0.000199211	7.69168e-05	0.000196337	0.000216261	0.000212273	9.9808e-05	0.000179482	0.000141741	0.000258281	0.000205982	0.000216903	0.000274274	0.00026338	0.000289035	0.000249523	0.000242917	0.000233256	0.000145525	0.000169793	0.000160789	0.000303495	0.00034478	0.000327848	6.98761e-05	0.000142924	0.000171795	0.000361692	0.000329433	0.000186127	0.000228773	0.000108929	0.000211469	0.000302339	0.000107372	0.00025664	8.40383e-05	0.000215195	9.13052e-05	0.000213521	8.6791e-05	0.000223365	0.000250722	7.81904e-05	0.000111715	0.000170934	0.000144544	0.000200868
PWY-7858: (5Z)-dodecenoate biosynthesis II	8.04586e-05	0.000360191	0.000204509	7.04864e-05	0.000195783	0.000141856	0.000113421	0.000210462	9.70113e-05	0.000167245	0.000229244	0.000180065	0.000216106	0.000165425	0.000283563	0.000181231	0.000180547	0.000227986	0.000236503	0.000104276	0.000283578	0.000174672	0.000237759	0.000243582	0.00025899	0.000108162	0.000360191	0.000259366	0.000167948	0.000168556	0.000149157	0.000198101	0.000193411	0.000354162	0.00031138	0.000349151	0.000264443	0.000117842	0.000148409	0.000169956	0.000215232	0.000193979	0.000132891	0.000332075	8.04586e-05	0.00023646	0.000224608	0.000176293	0.000334188
PWY-6527: stachyose degradation	0.000105412	0.000299523	0.000185792	4.10498e-05	0.000194287	0.000174777	0.0001948	0.000227635	0.000125005	0.000201689	0.000138046	0.000166805	0.0001971	0.000172457	0.000215506	0.000140096	0.000137453	0.000141636	0.000198616	0.000178675	0.00028676	0.000185611	0.00016177	0.000165455	0.000125413	0.000228258	0.000155366	0.000179564	0.000105412	0.000143277	0.000172223	0.000150562	0.000191301	0.000273283	0.000197267	0.000135103	0.000218429	0.000202462	0.000189158	0.000229638	0.000224796	0.000299523	0.000161372	0.000142066	0.000188123	0.000261363	0.000202988	0.000185968	0.000147992
PWY-7383: anaerobic energy metabolism (invertebrates, cytosol)	9.49839e-05	0.000298417	0.000179027	3.99446e-05	0.000193898	9.49839e-05	0.000162456	0.000152323	0.000216324	0.000110896	0.000226422	0.000137277	0.000162386	0.000175385	0.000152922	0.000170229	0.000189798	0.000186246	0.000176988	0.000135236	0.000178719	0.000218117	0.000184402	0.000189919	0.000173118	0.000204143	0.000298417	0.000210922	0.000184912	0.000167022	0.000187897	0.000194034	0.000161232	0.000172788	0.000262944	0.000218371	0.000205633	0.000194228	0.000119917	0.000140664	0.000125702	0.000129576	0.00022256	0.000178661	0.000103101	0.000218142	0.000109588	0.000156984	0.000224992
PWY-5913: partial TCA cycle (obligate autotrophs)	0.000100991	0.000414177	0.000222112	7.63331e-05	0.000192635	0.000174475	0.000225948	0.000146241	0.000203036	0.000123682	0.000287532	0.000161753	0.000235752	0.000231608	0.000378867	0.000304723	0.000318237	0.000220417	0.00024561	0.000115152	0.000175633	0.000110504	0.000202224	0.000344588	0.000355318	0.000118436	0.000274243	0.000247513	0.000414177	0.000357907	0.000253412	0.00023133	0.000132911	0.000258627	0.000257746	0.000198921	0.000220502	0.000116147	0.000240495	0.000148636	0.000172415	0.000100991	0.000218726	0.000218032	0.000141903	0.000253845	0.000208492	0.000179918	0.000303467
PWY-7237: myo-, chiro- and scyllo-inositol degradation	3.34485e-05	0.000282138	9.6896e-05	5.06303e-05	0.000185588	5.70813e-05	0.000101155	6.78177e-05	8.41553e-05	3.9828e-05	0.000163218	8.84793e-05	8.93806e-05	5.47446e-05	6.25384e-05	9.01566e-05	7.28641e-05	7.94139e-05	7.0204e-05	8.42003e-05	7.25052e-05	0.000102067	7.4293e-05	0.000138418	7.46247e-05	0.000185784	0.000282138	0.000188141	8.07963e-05	4.39795e-05	0.000124258	4.17053e-05	6.6664e-05	0.000146719	9.87948e-05	7.92281e-05	3.34485e-05	0.000108784	5.41374e-05	8.88593e-05	5.55001e-05	6.47318e-05	5.12669e-05	9.74505e-05	5.44438e-05	0.000140422	6.07375e-05	5.62483e-05	0.00020247
PWY-5384: sucrose degradation IV (sucrose phosphorylase)	6.44413e-05	0.00026428	0.000158736	4.09814e-05	0.000184719	0.000127172	0.000114888	0.000168773	6.44413e-05	0.000119371	0.000167812	0.000144364	0.000139608	9.78279e-05	0.000160864	0.000137641	0.000142934	0.000122059	0.000144105	0.000158153	0.000202963	0.000145175	0.000137785	0.00015769	0.000174763	0.000187572	0.00026428	0.000189228	0.000125923	0.000130788	0.000117775	0.000163541	0.000157173	0.000234828	0.000216746	0.000256724	0.000129668	0.000132123	0.000141431	0.000166567	0.000125957	0.000211665	0.000111385	0.000175821	0.000105201	0.000206306	0.000167795	0.000172272	0.000237412
GLYCOLYSIS-E-D: superpathway of glycolysis and the Entner-Doudoroff pathway	8.20929e-05	0.000325193	0.000202134	6.25855e-05	0.000178588	0.000201843	0.00022974	0.000141555	0.000214756	0.000121054	0.000265575	0.000158183	0.00022783	0.000234736	0.00031158	0.00028256	0.000267892	0.000217358	0.000235701	0.000105001	0.000190429	0.000118371	0.000214139	0.000318906	0.000325193	0.000141041	0.00018066	0.000168935	0.000294236	0.00027061	0.000236375	0.000232808	0.000119482	0.000225426	0.000242072	0.000113936	0.000238085	0.000175159	0.000236901	0.000134111	0.000169575	9.15344e-05	0.000223948	0.000195423	0.000133704	0.000199403	0.000184812	0.000173322	0.000268925
HISTSYN-PWY: L-histidine biosynthesis	0.000112696	0.000325965	0.000203282	6.05163e-05	0.000178052	0.000157244	0.000178582	0.000163201	0.000189337	0.000116309	0.00021552	0.00013461	0.000190234	0.000196817	0.000271885	0.000251251	0.000235565	0.000215477	0.000195479	0.000154682	0.000190849	0.000153538	0.000240944	0.000302674	0.000323142	0.000132547	0.000232944	0.00016605	0.000325965	0.000310046	0.000177178	0.000273361	0.00013045	0.000321386	0.000299099	0.000114615	0.000245711	0.000158721	0.000249902	0.000177116	0.000142448	0.000222908	0.000280718	0.000250099	0.000187646	0.0001134	0.000182071	0.000188129	0.000248331
DENOVOPURINE2-PWY: superpathway of purine nucleotides de novo biosynthesis II	5.61386e-05	0.000449205	0.000186122	7.56859e-05	0.000176891	0.000159843	0.000109736	0.000192177	6.44034e-05	0.000160128	0.000230464	0.000167038	0.000187576	0.000113498	0.000149486	0.000155385	0.000172073	0.000157638	0.000151599	9.8979e-05	0.000137962	0.00019192	0.000180555	0.000178648	0.000238777	9.58591e-05	0.000330207	0.000257721	0.000145783	0.000158801	0.000137668	0.000259311	0.000222636	0.000449205	0.000252209	0.000385062	0.000172871	5.61386e-05	0.000128362	0.000195036	0.00019171	0.000207722	0.000117731	0.000319683	9.59267e-05	0.000157442	0.000178985	0.000161579	0.000330944
PWY-5861: superpathway of demethylmenaquinol-8 biosynthesis I	7.92358e-05	0.000229276	0.000139922	3.3898e-05	0.000175608	0.000128673	0.000126451	0.000107738	0.000126776	0.000153352	0.000111842	0.000119699	0.000124106	7.92358e-05	9.39361e-05	0.000124458	0.000116886	0.000129279	0.000112751	0.000205483	0.000106859	0.000191652	0.000131271	0.000115032	0.000115883	0.000187602	0.000204074	0.000141239	8.18501e-05	0.000118836	0.000111086	0.000157222	0.000183954	0.000102249	0.000141474	0.000148765	9.67498e-05	0.000174356	0.000131713	0.000191922	0.000159079	0.00014518	0.000133165	0.000159576	0.000109075	0.000171486	0.000122351	0.000192272	0.000160834
PWY66-409: superpathway of purine nucleotide salvage	5.69904e-05	0.000327956	0.000176428	6.88442e-05	0.000174663	0.000270614	0.000147963	0.000144687	7.19149e-05	0.000268926	0.00014071	0.000185433	0.000157712	0.000144013	7.91527e-05	0.000114088	0.000163986	0.000124693	9.05974e-05	0.000205406	0.000177307	0.000251011	0.000109489	0.000164205	0.000148571	0.00029421	0.000231255	0.00010493	9.75e-05	0.000109898	0.000269796	0.000143234	0.000161796	0.000103061	0.000205777	0.000238316	8.80261e-05	0.000277861	0.000187546	0.000250539	0.000125191	0.00022827	0.000141666	5.69904e-05	0.000327956	0.000229468	0.000138643	0.000209831	0.000180989
PWY-621: sucrose degradation III (sucrose invertase)	6.46249e-05	0.000273171	0.000159231	4.20441e-05	0.000174003	0.000125582	0.000113863	0.00017274	6.46249e-05	0.00012508	0.000163293	0.000140425	0.00013887	9.93876e-05	0.000165949	0.000135696	0.000144244	0.000122458	0.000145218	0.000151996	0.000208288	0.000144782	0.00013807	0.000158428	0.00017573	0.000188043	0.000269861	0.000189156	0.000126393	0.000131663	0.0001178	0.000163747	0.000160351	0.000237604	0.000216095	0.000273171	0.000136078	0.000131342	0.000141163	0.000163186	0.000127823	0.000213977	0.000112704	0.000179001	0.000105439	0.000209992	0.000172173	0.000176521	0.00023241
PWY-2201: folate transformations I	2.62344e-05	0.000298805	0.000172939	6.55877e-05	0.00017166	0.000165849	0.000170817	0.000110566	0.00022489	9.4207e-05	0.000231275	0.000149247	0.000205468	0.000172928	0.00022253	0.000239062	0.000222388	0.000210807	0.000186723	0.000104775	0.000111907	5.01153e-05	0.000218194	0.00028497	0.000298805	2.62344e-05	0.000103053	0.000178504	0.000207034	0.000258477	0.000207501	0.00021598	0.000129128	0.000242654	0.000262587	8.24151e-05	0.000209645	5.78348e-05	0.000201914	0.000109646	0.000171294	6.16653e-05	0.00024	0.000212548	9.92566e-05	0.000143331	0.00016049	0.000162105	0.000276435
PWY-5030: L-histidine degradation III	3.98749e-05	0.000189575	0.000121106	3.57461e-05	0.000170814	0.000139831	0.000172908	8.28237e-05	0.000122526	0.000129898	8.21437e-05	0.00015736	0.000121966	0.000140129	3.98749e-05	0.000115904	9.41068e-05	0.00010805	7.39355e-05	0.000178379	0.000106222	0.000143142	0.000125341	0.000126021	0.000116045	0.000159213	8.23586e-05	7.42419e-05	5.68931e-05	9.51793e-05	0.000141241	6.98065e-05	0.00014226	9.07911e-05	0.000115873	0.00010397	6.22611e-05	0.00016511	0.000139754	0.000142905	0.000157721	0.000117302	0.000116018	0.000103106	0.000152294	0.000132402	0.000133376	0.000134375	0.000103545
PWY0-781: aspartate superpathway	0.000105281	0.000314736	0.000176141	5.22505e-05	0.000168028	0.000140307	0.000142569	0.000179901	0.000188615	0.000110319	0.000167193	0.000130046	0.000165622	0.000226508	0.000243706	0.000141354	0.000106113	0.00021649	0.000242266	0.000125776	0.000241495	0.000175032	0.000215129	0.000248914	0.000152638	0.000168383	0.000252776	0.000180429	0.000229866	0.000134006	0.000183633	0.000219808	0.000163936	0.000154578	0.000314736	0.000145066	0.000290267	0.000178724	0.000131433	0.000122321	0.000124052	0.000126226	0.000263558	0.000217803	0.000135403	0.00015407	0.000105281	0.00019404	0.000134242
PWY-5920: superpathway of heme b biosynthesis from glycine	6.88716e-05	0.000267241	0.000163051	4.7341e-05	0.000167069	0.00014558	0.000187037	0.00010824	0.000175745	0.000104147	0.000199199	0.000131481	0.000176597	0.000164115	0.000189389	0.000222358	0.000222697	0.000195387	0.000184431	0.000103352	0.000136233	9.12359e-05	0.000192998	0.000234607	0.000238506	0.000105241	0.000166567	0.000169616	0.00026533	0.000267241	0.00017306	0.000214994	0.000137739	0.000176152	0.000187797	9.88712e-05	0.000191492	0.000115588	0.000202036	9.69236e-05	0.0001602	8.36754e-05	0.00020294	0.000189754	0.000102057	0.000135796	0.000144269	0.00016858	0.000193346
PWY-5981: CDP-diacylglycerol biosynthesis III	4.94348e-05	0.000253147	0.000159624	3.93735e-05	0.000163972	0.000170495	0.000131698	0.00019745	0.000157406	0.000149267	0.000185061	0.000139902	0.000190164	0.00022879	0.00019988	0.000164411	0.000175203	0.000169703	0.000194954	0.000128546	0.000198628	0.000142902	0.000152416	0.000253147	0.000167701	4.94348e-05	0.000200223	0.000199128	0.000128456	0.000161719	0.000164774	0.000115807	0.00014806	0.000233542	0.000139659	0.000165518	0.00018573	9.73222e-05	0.000140314	0.000164667	0.000168707	0.000201574	0.000116637	0.00016868	9.79812e-05	0.000170463	0.000147789	0.000111295	0.000118927
P4-PWY: superpathway of L-lysine, L-threonine and L-methionine biosynthesis I	0.000101586	0.00031336	0.000173952	5.49428e-05	0.000163741	0.0001362	0.000138503	0.000177667	0.000187334	0.000106302	0.000163829	0.000125688	0.000161432	0.000227031	0.000248212	0.000137438	0.000102561	0.000213878	0.000243109	0.000121158	0.000240169	0.000171116	0.000210776	0.000246376	0.000148136	0.000163552	0.000249203	0.000177155	0.000233029	0.000130616	0.000181452	0.000219156	0.000159327	0.000149747	0.00031336	0.000140223	0.000292314	0.000175355	0.000127251	0.000118346	0.000119672	0.000122466	0.000268957	0.0002127	0.000131746	0.000151108	0.000101586	0.00019002	0.000129252
PWY-5154: L-arginine biosynthesis III (via N-acetyl-L-citrulline)	3.70638e-05	0.000241074	0.000108302	4.81654e-05	0.000163677	4.66854e-05	0.000124015	7.74416e-05	0.000110797	4.3828e-05	0.000173566	8.13755e-05	7.32096e-05	4.88724e-05	0.000105812	8.28992e-05	0.00014303	7.19743e-05	0.000119876	0.000103744	8.47582e-05	0.000103737	6.10277e-05	7.16936e-05	7.94625e-05	0.000142166	0.000239686	0.000156569	0.00013068	5.06943e-05	0.00016942	7.73376e-05	5.19483e-05	6.13666e-05	0.000110322	0.000120109	7.57793e-05	0.000160121	3.70638e-05	0.000113582	6.801e-05	7.36838e-05	8.58311e-05	5.27926e-05	0.00012394	0.000199297	8.93307e-05	8.60175e-05	0.000166264
PWY-5345: superpathway of L-methionine biosynthesis (by sulfhydrylation)	4.8396e-05	0.000302146	0.000192973	6.40278e-05	0.000161525	0.000170347	0.000215861	0.000147483	0.000169341	8.81433e-05	0.000265096	0.000145089	0.000197257	0.000208437	0.000271359	0.000279553	0.000275712	0.00021923	0.000230992	0.000105299	0.000194227	0.000132824	0.000202894	0.000269503	0.00028359	4.8396e-05	0.000173561	0.000177508	0.000268364	0.000282148	0.000201189	0.000244998	0.000123269	0.000292572	0.000238335	0.000233606	0.000203132	7.23615e-05	0.000235906	0.000150672	0.000152354	0.000163463	0.000237281	0.000170725	0.000149676	0.000122381	0.000195531	0.000167791	0.000254866
PWY-5121: superpathway of geranylgeranyl diphosphate biosynthesis II (via MEP)	0.000101886	0.000258283	0.000165533	3.53597e-05	0.000161289	0.000135151	0.000165245	0.000152907	0.000226812	0.000128481	0.000195025	0.000129192	0.000171385	0.000139137	0.000101886	0.000165411	0.000150651	0.000153142	0.000158308	0.0001595	0.00015332	0.000192317	0.000153045	0.000123604	0.000122149	0.000235936	0.000258283	0.000203611	0.000138512	0.000123351	0.000231179	0.000197443	0.000120755	0.000179145	0.000190446	0.000175853	0.000134575	0.00018451	0.000122879	0.000209546	0.000132393	0.000188104	0.000176774	0.00018749	0.000169487	0.000196606	0.0001092	0.00016599	0.000154493
PWY-8004: Entner-Doudoroff pathway I	6.6248e-05	0.000314721	0.000183322	6.32834e-05	0.000156765	0.000180178	0.000204467	0.000123704	0.000193132	0.000107758	0.000250025	0.000137991	0.000211555	0.000216294	0.000314721	0.000260768	0.000247907	0.000196772	0.00021963	8.67996e-05	0.000167774	0.000101944	0.000190893	0.000303176	0.000306489	0.000122154	0.000163353	0.00015193	0.000274284	0.000247167	0.000217923	0.000207052	0.000100932	0.000205806	0.000213974	9.76739e-05	0.000214698	0.000145393	0.000211098	0.000113026	0.000154556	7.39956e-05	0.000200134	0.000174741	0.000110704	0.00019045	0.000168411	0.000150304	0.000254874
PWY-4041: &gamma;-glutamyl cycle	7.74917e-05	0.000380369	0.000162264	5.9174e-05	0.000154192	0.000142656	0.000103864	0.000118057	7.74917e-05	0.000107974	0.000176743	0.000155439	0.000147205	9.95224e-05	0.000119436	0.000140543	0.000105199	0.00012579	0.000127067	0.000130744	0.000154848	0.00016946	0.000126355	0.000190271	0.00020507	0.000182533	0.000293472	0.000185165	9.2657e-05	0.000116194	0.000161374	0.000161676	0.000164276	0.000295792	0.000226554	0.000380369	0.000108237	0.000121153	0.000131984	0.000167647	0.000145017	0.000197795	9.11734e-05	0.000245984	0.000171423	0.000191628	0.000100806	0.000139537	0.000288355
HISDEG-PWY: L-histidine degradation I	3.58842e-05	0.000181269	0.000111657	3.46731e-05	0.000151832	0.000124051	0.000153264	7.34539e-05	0.000130952	0.000120528	7.50231e-05	0.000149468	0.000108726	0.000124466	3.58842e-05	0.00010248	8.18934e-05	0.000108024	6.87934e-05	0.000181269	9.67267e-05	0.000131376	0.00012085	0.000109978	0.000101037	0.000144406	7.47803e-05	6.68076e-05	5.08249e-05	8.55782e-05	0.000130498	6.54372e-05	0.000135568	7.91032e-05	0.000100812	9.14805e-05	5.40295e-05	0.000149631	0.00012669	0.000142348	0.000154204	0.000103857	0.000106819	0.000105871	0.000135953	0.000119388	0.000118993	0.000130418	9.26265e-05
PWY-6285: superpathway of fatty acids biosynthesis (E. coli)	6.4705e-05	0.000339419	0.000210978	5.54178e-05	0.000151296	0.000234056	0.000230495	0.000245396	0.000162777	0.000168276	0.000233458	0.000232452	0.000210638	0.000219897	0.000206768	0.000285068	0.000277175	0.000225124	0.000271305	0.000141218	0.000292083	0.000163867	0.000189227	0.000263835	0.000282251	0.000141176	0.000211961	0.000290231	0.000248852	0.000207045	0.000234644	0.00019694	0.000153705	0.000339419	0.000220955	0.000292512	0.000217097	0.000135002	0.000189918	0.000214089	0.000198234	0.00030189	6.4705e-05	0.000123065	0.000118516	0.000189041	0.000143658	0.000139207	0.000255384
P164-PWY: purine nucleobases degradation I (anaerobic)	5.19499e-05	0.000162529	0.000101283	2.83888e-05	0.000148193	0.00010124	0.000140333	0.000122682	0.000146551	0.000113188	8.65302e-05	0.000117081	8.13198e-05	6.5985e-05	5.64754e-05	9.99215e-05	0.000101911	7.37495e-05	7.35771e-05	0.000127638	0.000102722	0.000117414	9.12335e-05	8.15681e-05	7.2732e-05	0.000126047	6.12924e-05	0.000106547	5.321e-05	7.35757e-05	0.000111544	8.30605e-05	0.000152596	5.45431e-05	9.91558e-05	0.00013436	9.84357e-05	0.000148616	0.000109327	0.000121865	0.000114048	9.41505e-05	0.000100732	8.97594e-05	8.33303e-05	7.39597e-05	0.000162529	8.60357e-05	5.19499e-05
GLUTORN-PWY: L-ornithine biosynthesis I	6.81276e-05	0.000316782	0.000162671	5.41515e-05	0.000145348	0.000138769	0.000186458	0.000102744	0.000146439	6.81276e-05	0.00018598	0.000100327	0.000136478	0.000182782	0.000232503	0.000200702	0.000210772	0.000175903	0.000157196	0.000106653	0.000165943	8.49145e-05	0.00018777	0.000241133	0.000251604	0.00011145	0.000176912	0.00012451	0.000298124	0.000316782	0.000171097	0.000199043	0.0001154	0.000151938	0.000220316	0.000104737	0.000221067	0.000138526	0.000198571	0.000105447	9.26123e-05	0.00012363	0.000232157	0.000154209	0.000140233	0.000138534	0.000126474	0.000168629	0.000195662
PWY-7200: superpathway of pyrimidine deoxyribonucleoside salvage	1.4458e-05	0.00029296	0.000145696	7.0197e-05	0.000142497	0.000207996	0.000233552	0.00015215	0.000112595	0.000171174	0.000104636	0.000146933	0.000126627	7.7195e-05	3.11543e-05	0.00010955	0.000163611	6.06263e-05	6.97861e-05	0.000208296	0.00012576	0.000188265	0.000104801	6.76448e-05	0.000105034	0.000249417	7.01861e-05	8.33919e-05	7.81647e-05	8.23772e-05	0.000172649	9.42067e-05	0.000200433	5.43175e-05	1.4458e-05	4.7582e-05	4.99515e-05	0.000258554	0.000171575	0.000230379	0.000185202	0.000228298	0.00016399	7.22768e-05	0.000239438	0.000231027	0.000210191	0.000231046	0.000135549
HOMOSER-METSYN-PWY: L-methionine biosynthesis I	8.11496e-05	0.000294879	0.00019416	5.69684e-05	0.000140368	0.000153517	0.000167889	0.000251461	0.000170319	0.000134046	0.000248779	0.000113758	0.000220946	0.000220033	0.000257206	0.00024685	0.000271724	0.000252538	0.000258304	8.78754e-05	0.000244308	0.000105667	0.000182012	0.000261494	0.000291483	0.000127003	0.000201684	0.00021491	0.000216279	0.000226669	0.000226409	0.00018057	0.000147965	0.000208429	0.000268721	0.000118375	0.00027086	0.000138687	0.000198012	0.000125386	0.000160646	0.000173865	0.000185173	0.00021742	0.00012524	0.000212847	0.000212286	0.000137802	0.00021189
PWY-5840: superpathway of menaquinol-7 biosynthesis	5.07718e-05	0.000242961	0.000151622	4.38391e-05	0.000140318	0.000128071	0.000117193	0.00018782	0.000236891	0.000145616	0.000138492	0.000147515	0.000115076	0.00011465	5.07718e-05	0.000125435	0.000100678	0.000144815	0.00013927	0.000181162	0.000151215	0.000232206	0.000141952	0.000116336	9.73146e-05	0.000242961	0.000197284	9.49288e-05	7.52564e-05	0.00010962	0.00017383	0.000169768	0.00018499	8.55834e-05	0.000165808	0.000149313	0.000114036	0.000232677	0.000131955	0.00021065	0.000164361	0.000159417	0.000200138	0.000188906	0.000140518	0.000233783	0.000106029	0.000188797	0.000163502
FOLSYN-PWY: superpathway of tetrahydrofolate biosynthesis and salvage	9.53406e-05	0.000449264	0.000250969	9.22391e-05	0.000139048	0.000169829	0.00013527	0.00035237	0.000154495	0.000253576	0.000318414	0.000187067	0.000257605	0.000297872	0.000381775	0.000118773	0.000231111	0.000278174	0.000349209	9.81456e-05	0.000375491	0.000245725	0.000196414	0.000191087	0.000292686	0.000112783	0.000306597	0.000327755	0.000234452	0.000162654	0.000230235	0.000292473	0.000268285	0.000449264	0.000259365	0.00041319	0.000326898	0.000151383	0.000171442	0.000282852	0.00026367	0.000384949	0.000176229	0.000346951	0.000118856	0.000288582	0.000313485	0.000213792	0.000157818
HEME-BIOSYNTHESIS-II-1: heme b biosynthesis V (aerobic)	6.42886e-05	0.000320157	0.000163734	6.31994e-05	0.000137317	0.000104591	0.000149212	9.56467e-05	0.00013467	6.99342e-05	0.00016536	0.000144312	0.000146974	0.000186675	0.000248143	0.000204152	0.000214106	0.000190099	0.000177186	6.66255e-05	0.000141297	0.000119759	0.000166762	0.000237287	0.000244239	6.42886e-05	0.000228084	0.000149739	0.000295724	0.000266333	0.000139111	0.000203028	0.000111533	0.000273365	0.000236216	0.000320157	0.000232366	7.93796e-05	0.000169749	0.000106521	0.000126595	0.000127404	0.000186544	0.000186096	7.195e-05	9.30934e-05	0.000113567	0.000130419	0.000249424
SULFATE-CYS-PWY: superpathway of sulfate assimilation and cysteine biosynthesis	3.94963e-05	0.000321767	0.000169044	6.21499e-05	0.000136862	0.000145829	0.000185753	0.000116406	0.000146521	7.32536e-05	0.000225558	0.000130404	0.000172089	0.000173469	0.000225146	0.000233851	0.000224271	0.000187978	0.000196276	8.99499e-05	0.000161182	0.000110402	0.000192399	0.000268122	0.000298265	3.94963e-05	0.000151492	0.000144946	0.000217283	0.00025073	0.000162277	0.000220464	0.000104262	0.000321767	0.000202268	0.000212975	0.000161616	5.95654e-05	0.000212793	0.000128964	0.000138552	0.000130106	0.000200956	0.000206063	0.000124263	0.00010103	0.000168925	0.000148314	0.000236196
PWY0-1415: superpathway of heme b biosynthesis from uroporphyrinogen-III	3.93795e-05	0.000304575	0.000124603	5.36854e-05	0.000135659	0.000104627	9.39304e-05	9.3772e-05	3.93795e-05	6.91755e-05	0.000160145	0.000143666	0.00011487	6.26473e-05	0.000116513	0.000138494	0.000113815	0.000124748	0.000102686	6.44274e-05	0.000108114	0.000117244	0.000131314	0.000179362	0.000193999	6.19215e-05	0.000216995	0.000132641	0.000104414	0.000134344	8.14836e-05	0.000141464	0.000101899	0.000266865	0.000190472	0.000304575	0.000127478	4.769e-05	0.000116859	0.000107385	0.000101218	0.00012663	6.39183e-05	0.000182349	6.13232e-05	8.0039e-05	8.68917e-05	0.000107183	0.000246812
PWY-6353: purine nucleotides degradation II (aerobic)	1.99867e-05	0.000163944	6.40346e-05	3.26449e-05	0.000133915	4.80614e-05	6.63277e-05	7.89658e-05	4.45961e-05	3.24674e-05	4.66556e-05	4.59541e-05	5.32986e-05	6.47536e-05	1.99867e-05	6.65636e-05	3.35832e-05	9.5969e-05	3.90471e-05	7.39488e-05	0.000137616	7.02442e-05	8.88999e-05	7.03395e-05	6.02631e-05	0.000102861	6.29888e-05	0.000116908	2.05512e-05	4.14841e-05	8.97701e-05	4.84443e-05	2.99634e-05	3.3926e-05	0.000163944	5.51378e-05	6.49653e-05	0.000127104	5.12368e-05	9.06859e-05	6.11332e-05	9.94333e-05	9.50043e-05	4.01648e-05	7.77228e-05	2.01405e-05	2.60244e-05	3.44004e-05	3.49357e-05
BIOTIN-BIOSYNTHESIS-PWY: biotin biosynthesis I	9.4389e-05	0.000335027	0.000172678	4.73377e-05	0.000133779	0.000161914	0.000148512	0.000155284	0.000134673	0.000174763	0.00016588	0.000166422	0.000152529	0.000141547	0.000169495	0.000128425	0.000131411	0.000172403	0.000149993	0.000142467	0.00021032	0.000159005	0.000187942	0.000166358	0.000250253	0.000103668	0.000201335	0.000140964	0.0001344	0.000147844	0.000162072	0.000205522	0.000192763	0.000335027	0.000169351	0.000274191	0.000121998	0.000104545	0.000159456	0.000190675	0.000205202	0.000196585	0.000123924	0.000317893	9.4389e-05	0.000140663	0.000208652	0.000186913	0.000172808
PWY-7392: taxadiene biosynthesis (engineered)	3.60587e-05	0.000173247	0.000116511	3.1443e-05	0.000130915	0.00011012	9.445e-05	0.00010595	0.000173247	9.81187e-05	9.55282e-05	9.41758e-05	0.000120883	0.000104927	3.60587e-05	0.000128218	7.42222e-05	0.000122104	0.000102569	0.000129766	0.000129255	0.000156333	0.000128827	7.55513e-05	8.63589e-05	0.000137965	0.000110668	0.000143694	5.55654e-05	9.03132e-05	0.000168223	0.000163626	9.10878e-05	7.74948e-05	0.000148215	0.000105644	9.42373e-05	0.000154857	9.80167e-05	0.000172784	9.91716e-05	0.000138728	0.000153278	0.000154139	0.000148959	0.000130395	7.41442e-05	0.000140364	0.000112476
PWY-7883: anhydromuropeptides recycling II	8.86766e-05	0.000284253	0.000170019	4.39762e-05	0.000130839	0.00014928	0.000172924	0.000142512	0.000123399	0.000112703	0.00019902	0.000150758	0.000165291	0.000201434	0.00027321	0.000169636	0.000161921	0.000167882	0.000245144	9.77767e-05	0.000205436	0.000130353	0.000141399	0.000245398	0.000156064	8.86766e-05	0.00021064	0.000181447	0.000206863	0.000136345	0.000178647	0.000185798	0.000150809	0.000213207	0.00020136	0.000229564	0.000237402	0.000107377	0.000161074	0.00014977	0.000140675	0.000166395	0.000201481	0.000154868	0.000116329	0.000195395	0.000135409	0.000169403	0.000151227
P42-PWY: incomplete reductive TCA cycle	4.18788e-05	0.000168907	0.000105272	3.00076e-05	0.000130598	0.000111149	0.00010205	8.57328e-05	9.55335e-05	0.000106155	0.000103316	0.000146052	7.68961e-05	0.000104318	4.18788e-05	9.27998e-05	6.30172e-05	9.07298e-05	6.61166e-05	0.000121634	0.000105392	0.000131502	0.000108627	0.000102153	9.50007e-05	0.000127628	9.72991e-05	6.88681e-05	5.11733e-05	8.78367e-05	9.71182e-05	0.000156748	0.000131183	9.30267e-05	6.57428e-05	0.000154835	7.40214e-05	0.000134473	0.00011343	0.000149569	7.75824e-05	0.000168894	9.85202e-05	0.000106199	8.74165e-05	0.000106634	9.21185e-05	0.00016635	0.000107887
PWY-6519: 8-amino-7-oxononanoate biosynthesis I	8.78549e-05	0.000346192	0.000170665	5.05007e-05	0.000127843	0.000158171	0.000142405	0.000165666	0.00013036	0.000184654	0.000157639	0.000165635	0.000148887	0.000137718	0.000158112	0.000117608	0.000121521	0.00016983	0.000147019	0.000142499	0.00021819	0.000163089	0.000186969	0.000156299	0.000241261	0.000103855	0.000213901	0.00014122	0.000121409	0.000135672	0.000157932	0.000203563	0.000196948	0.000346192	0.000167303	0.000287143	0.000116435	9.78334e-05	0.000151103	0.000191812	0.000208708	0.000190329	0.000116118	0.000317741	8.78549e-05	0.000140626	0.000211469	0.000182694	0.000167108
COBALSYN-PWY: superpathway of adenosylcobalamin salvage from cobinamide I	2.36589e-05	0.000182019	6.97011e-05	3.01363e-05	0.000109918	0.000143879	8.52233e-05	6.84747e-05	4.58144e-05	7.74052e-05	7.19339e-05	0.000182019	6.24576e-05	5.03094e-05	2.93447e-05	6.42926e-05	5.61337e-05	6.46801e-05	4.18741e-05	9.11094e-05	3.32642e-05	0.000118252	0.000109666	3.82658e-05	6.00245e-05	0.000104561	4.16204e-05	5.04295e-05	7.84593e-05	6.31655e-05	6.06285e-05	4.77849e-05	8.05475e-05	6.65787e-05	3.6807e-05	2.36589e-05	5.81884e-05	8.10178e-05	7.22399e-05	8.12888e-05	9.5645e-05	7.53499e-05	4.84017e-05	4.97503e-05	6.63499e-05	4.51753e-05	7.2035e-05	7.94661e-05	5.25138e-05
PWY-6969: TCA cycle V (2-oxoglutarate synthase)	2.53845e-05	0.000181876	9.34613e-05	3.14664e-05	0.000106884	8.62538e-05	8.45355e-05	8.21975e-05	0.000163143	0.000107317	7.71567e-05	9.39274e-05	8.65739e-05	0.000152904	2.53845e-05	0.00011015	6.95728e-05	0.000100525	8.00568e-05	0.000131317	8.5612e-05	0.000107445	0.000120691	5.59445e-05	5.83396e-05	9.2791e-05	7.13267e-05	6.06719e-05	5.55732e-05	0.00011041	8.08122e-05	0.000181876	0.000106202	0.000109002	6.0864e-05	5.52565e-05	6.60428e-05	0.000105579	0.00013403	0.000116303	8.19644e-05	7.01373e-05	9.91046e-05	0.00011548	7.91333e-05	6.03438e-05	9.91952e-05	0.000164875	0.000115404
PWY-6803: phosphatidylcholine acyl editing	2.88846e-05	0.000279757	0.000119032	5.95048e-05	0.00010536	9.41751e-05	0.000155305	4.74335e-05	0.000125171	5.78055e-05	0.000172088	7.95692e-05	0.000134051	0.000148867	0.000215283	0.000193459	0.000193365	0.00013081	0.000124248	7.14452e-05	5.22397e-05	5.17524e-05	0.000133677	0.000212396	0.000228419	3.9581e-05	5.89758e-05	8.66601e-05	0.000279757	0.000242148	0.000141501	0.000146064	6.60765e-05	0.00011582	0.000134002	4.26749e-05	0.000119014	4.06095e-05	0.000163022	7.73695e-05	8.81331e-05	2.88846e-05	0.000159529	0.000119034	7.19967e-05	7.23568e-05	0.000109734	0.000119623	0.000162678
CITRULBIO-PWY: L-citrulline biosynthesis	1.6946e-05	0.000204066	7.50671e-05	3.96372e-05	0.000104195	6.63921e-05	5.68034e-05	6.38338e-05	7.74459e-05	4.86305e-05	6.95921e-05	6.63104e-05	9.71236e-05	0.000122501	5.26092e-05	9.52082e-05	3.79721e-05	0.000133711	4.15788e-05	8.19365e-05	0.000126776	7.5313e-05	0.000141969	0.000111665	9.42357e-05	3.64995e-05	0.000134153	9.62437e-05	3.92506e-05	5.94385e-05	6.21939e-05	5.01505e-05	9.09537e-05	6.21621e-05	0.000204066	4.71841e-05	0.000177751	8.46458e-05	6.12375e-05	5.32364e-05	7.87988e-05	3.7722e-05	8.71075e-05	0.00013201	1.6946e-05	2.80256e-05	4.95691e-05	4.05628e-05	6.75811e-05
PWY-8187: L-arginine degradation XIII (reductive Stickland reaction)	7.66952e-05	0.000181466	0.000119896	2.5849e-05	0.000102908	0.000106494	9.79475e-05	0.000152098	0.000111189	0.000103806	0.000119215	0.000177836	0.000105419	0.000141142	8.32504e-05	9.8296e-05	0.000100322	9.21255e-05	0.000107679	0.000113766	0.000181466	0.000135066	0.000129982	0.000105097	8.98876e-05	0.000158085	0.000127053	0.000104838	7.73823e-05	7.66952e-05	0.00015153	0.000139162	0.000135129	0.000150321	0.000132714	0.000165725	0.000108861	0.000131127	0.000115891	0.000138534	9.60799e-05	0.000141997	0.000135407	0.000108836	0.000105739	0.000100928	0.000133098	0.000135619	9.20175e-05
POLYISOPRENSYN-PWY: polyisoprenoid biosynthesis (E. coli)	8.31292e-05	0.000186506	0.000117867	2.45364e-05	0.000101845	9.27363e-05	0.000108808	0.00012449	0.000162625	0.000116048	0.000139107	8.49656e-05	0.000128794	0.000106851	8.31292e-05	0.000113126	0.000111081	0.000100727	0.000127282	9.72326e-05	0.000118878	0.000125284	0.000100233	8.7363e-05	8.39935e-05	0.00010918	0.000186506	0.000161039	9.49208e-05	8.52415e-05	0.000169945	0.000144723	0.000131648	0.000134825	0.000117394	0.00013022	0.000106095	0.000111299	9.21524e-05	0.000139677	0.000108235	0.000139571	0.00011936	0.000135014	0.000109786	0.00013799	8.75622e-05	0.000106392	9.80998e-05
PWY-6612: superpathway of tetrahydrofolate biosynthesis	6.69622e-05	0.000399316	0.00020341	8.67323e-05	0.000100725	0.000125999	9.83069e-05	0.000307303	0.000113807	0.00020684	0.000256288	0.00013947	0.000206263	0.000244474	0.000330741	8.50973e-05	0.000179262	0.000228951	0.000302046	6.9704e-05	0.000326923	0.00019419	0.000149785	0.000142491	0.000232895	8.09478e-05	0.000248478	0.000276155	0.000181621	0.000120818	0.000177649	0.000240207	0.000217654	0.000399316	0.00020417	0.000356753	0.000275742	0.000111333	0.000128257	0.000227252	0.000214043	0.00032321	0.000134422	0.000303063	8.64152e-05	0.00023324	0.00026351	0.000165497	0.000115814
LACTOSECAT-PWY: lactose and galactose degradation I	7.82318e-05	0.000394288	0.000176955	7.81822e-05	9.8601e-05	0.000164077	0.000120472	0.000394288	0.000105747	0.000158576	0.000192835	0.000147585	0.000202109	0.000248418	0.000311368	0.000128454	0.00018536	0.000148375	0.000265397	7.82318e-05	0.000322121	0.000115398	8.92572e-05	0.000185551	0.00013418	0.000120607	0.000234012	0.00028273	0.000112689	0.000103786	0.000209205	0.000122348	0.00015903	0.000254146	0.000184582	0.000245159	0.000256719	0.000128815	0.000114735	0.000148091	0.00015275	0.000358118	9.54692e-05	9.29964e-05	0.00010787	0.000238575	0.000226825	9.2101e-05	0.000115549
P23-PWY: reductive TCA cycle I	2.4673e-05	0.000132741	7.79412e-05	1.98753e-05	9.75783e-05	7.64833e-05	7.06302e-05	7.4811e-05	7.90584e-05	8.19204e-05	7.13429e-05	8.7252e-05	7.50847e-05	9.90293e-05	2.4673e-05	9.42937e-05	6.30985e-05	6.82223e-05	6.55555e-05	9.13548e-05	8.21953e-05	9.8917e-05	9.29508e-05	5.34536e-05	5.5866e-05	7.91041e-05	7.00059e-05	5.8471e-05	5.0339e-05	8.74722e-05	6.98662e-05	0.000123862	9.91388e-05	7.36401e-05	5.94398e-05	5.4936e-05	6.34663e-05	8.74217e-05	0.000110252	0.000105268	6.98131e-05	6.88829e-05	8.47476e-05	7.74836e-05	6.57918e-05	5.83863e-05	8.62017e-05	0.000132741	0.000104488
PWY-7013: (S)-propane-1,2-diol degradation	1.55002e-05	0.000147355	5.79839e-05	2.47823e-05	9.61774e-05	7.73485e-05	5.29931e-05	5.63392e-05	7.99389e-05	4.76579e-05	7.10392e-05	6.79891e-05	6.09812e-05	0.000102811	4.1238e-05	7.26523e-05	3.21709e-05	6.93407e-05	4.71332e-05	7.84154e-05	8.07415e-05	7.10241e-05	7.57525e-05	8.28632e-05	6.29911e-05	0.000147355	9.13825e-05	6.29567e-05	3.9671e-05	4.44199e-05	5.0223e-05	5.76016e-05	5.799e-05	6.59706e-05	8.9998e-05	4.98665e-05	5.46471e-05	2.78054e-05	4.90311e-05	4.45444e-05	5.92618e-05	5.98004e-05	5.13195e-05	5.03126e-05	1.55002e-05	2.76774e-05	2.88861e-05	3.03465e-05	4.48371e-05
P122-PWY: heterolactic fermentation	4.89731e-05	0.00019542	0.000107873	2.81382e-05	9.60988e-05	9.71801e-05	9.42347e-05	0.000129304	5.84768e-05	9.78511e-05	0.000136811	0.000111171	0.00011499	7.82584e-05	0.000119851	0.000121034	0.000107591	0.000113605	0.000131918	9.2321e-05	0.000143123	8.93746e-05	0.000118097	0.000131437	0.00014608	6.18137e-05	0.000140599	0.000145067	9.37476e-05	9.35496e-05	9.44962e-05	9.80868e-05	0.00012449	0.000141733	0.000121468	0.00019542	0.000104801	4.89731e-05	8.58428e-05	8.86223e-05	0.000112435	0.000121597	6.85646e-05	0.000143938	5.63944e-05	0.000131411	0.000108728	7.70243e-05	0.000109653
PWY-6284: superpathway of unsaturated fatty acids biosynthesis (E. coli)	3.57825e-05	0.000242616	0.000140918	4.42732e-05	9.23298e-05	0.000161324	0.00015524	0.000178492	0.000104483	0.000109151	0.000151802	0.000159547	0.000137093	0.000152199	0.000127407	0.000196112	0.000192415	0.000154202	0.000195789	8.80346e-05	0.000224121	0.000104096	0.00012045	0.00017375	0.000184631	8.59588e-05	0.000135391	0.000213329	0.000160307	0.000129267	0.00015996	0.000126694	9.69426e-05	0.000242616	0.000145112	0.000199713	0.000150422	8.63974e-05	0.000118641	0.000144521	0.000128328	0.00023387	3.57825e-05	6.99198e-05	7.22651e-05	0.000124153	8.59838e-05	8.47188e-05	0.000164798
PWY-4984: urea cycle	1.42297e-05	0.000182641	6.4439e-05	3.51262e-05	8.97886e-05	5.71487e-05	4.79361e-05	5.43169e-05	6.72052e-05	4.09894e-05	5.88312e-05	5.57857e-05	8.45091e-05	0.000106548	4.48183e-05	8.17522e-05	3.18957e-05	0.000116559	3.52988e-05	6.99853e-05	0.000109573	6.47699e-05	0.000124705	9.53625e-05	8.11154e-05	3.05561e-05	0.000113782	8.0734e-05	3.3184e-05	5.05361e-05	5.24129e-05	4.23943e-05	7.75848e-05	5.28858e-05	0.000182641	3.99902e-05	0.000155382	7.29518e-05	5.17855e-05	4.51423e-05	6.75524e-05	3.18337e-05	7.50905e-05	0.000115689	1.42297e-05	2.35505e-05	4.13214e-05	3.43074e-05	5.76126e-05
PWY-5130: 2-oxobutanoate degradation I	2.03279e-05	0.00019966	6.39963e-05	3.48963e-05	8.61601e-05	7.97375e-05	7.67008e-05	5.61824e-05	5.86945e-05	4.30722e-05	5.53875e-05	8.97009e-05	3.79245e-05	5.34261e-05	2.03279e-05	4.48126e-05	3.38503e-05	3.93812e-05	2.93229e-05	8.06057e-05	6.47052e-05	8.18216e-05	4.71354e-05	4.52294e-05	4.78876e-05	7.64731e-05	4.2347e-05	3.61275e-05	2.61403e-05	4.29441e-05	6.10419e-05	6.62098e-05	8.8338e-05	2.57518e-05	3.30733e-05	7.72056e-05	3.30487e-05	0.000153744	7.1371e-05	0.000110436	3.59901e-05	0.00019966	6.82034e-05	4.05096e-05	0.00012481	5.62121e-05	4.15153e-05	9.07709e-05	4.88049e-05
GLYCOCAT-PWY: glycogen degradation I	1.30736e-05	0.000142953	7.23243e-05	2.5555e-05	8.5773e-05	9.53995e-05	7.98905e-05	3.93137e-05	9.70666e-05	6.19606e-05	8.55678e-05	0.000115582	7.20916e-05	7.03821e-05	5.10663e-05	8.75099e-05	8.08686e-05	7.09473e-05	4.45339e-05	0.000142953	7.3294e-05	5.81209e-05	6.19219e-05	9.99957e-05	7.49931e-05	5.18817e-05	8.24165e-05	7.08162e-05	4.52223e-05	5.61043e-05	7.67522e-05	4.7642e-05	6.2846e-05	5.57244e-05	9.40317e-05	0.000128448	7.75272e-05	5.59136e-05	8.50763e-05	0.000102476	8.27823e-05	9.58559e-05	3.64608e-05	5.08645e-05	1.30736e-05	5.64137e-05	4.07313e-05	7.4667e-05	6.7402e-05
PWY-6588: pyruvate fermentation to acetone	1.15412e-05	9.87391e-05	4.82943e-05	1.76444e-05	8.371e-05	7.57792e-05	6.52262e-05	4.44317e-05	5.10224e-05	4.20444e-05	6.05829e-05	9.87391e-05	3.70072e-05	5.01134e-05	1.90694e-05	5.3801e-05	3.69172e-05	3.01556e-05	2.9804e-05	7.01253e-05	6.05442e-05	7.22856e-05	4.52739e-05	5.82291e-05	4.71406e-05	4.17772e-05	3.10573e-05	3.17689e-05	2.93964e-05	4.09569e-05	6.18417e-05	4.13882e-05	7.47024e-05	2.69414e-05	3.32102e-05	3.9339e-05	3.38156e-05	5.94735e-05	5.90034e-05	5.77917e-05	3.77976e-05	5.63832e-05	3.33249e-05	2.60361e-05	1.15412e-05	5.2498e-05	4.73698e-05	5.6386e-05	4.38553e-05
P163-PWY: L-lysine fermentation to acetate and butanoate	5.97129e-06	8.32639e-05	3.70294e-05	1.84928e-05	8.32639e-05	6.29445e-05	4.08607e-05	2.72626e-05	5.08082e-05	3.92564e-05	5.02226e-05	5.56732e-05	4.7784e-05	5.16721e-05	1.78368e-05	6.99708e-05	2.61828e-05	5.41441e-05	1.83439e-05	6.12643e-05	2.82564e-05	5.3945e-05	5.94139e-05	5.76966e-05	5.27931e-05	1.14563e-05	2.27357e-05	2.55075e-05	2.37333e-05	2.71374e-05	4.01162e-05	2.52307e-05	5.07296e-05	2.12392e-05	4.60666e-05	2.67875e-05	2.13938e-05	1.92893e-05	3.92531e-05	3.51474e-05	5.71619e-05	1.71573e-05	2.33011e-05	4.16249e-05	5.97129e-06	1.97207e-05	3.11159e-05	2.43171e-05	3.84768e-05
SO4ASSIM-PWY: assimilatory sulfate reduction I	1.91078e-05	0.000305471	0.000125515	7.00571e-05	8.29723e-05	9.18786e-05	0.000126835	7.0067e-05	9.49354e-05	3.86524e-05	0.00017844	7.64901e-05	0.000115055	0.000127542	0.000229962	0.000209058	0.000200281	0.000141872	0.000143384	4.84125e-05	0.000103957	6.18801e-05	0.00013504	0.000215284	0.000271013	1.91078e-05	8.63553e-05	9.21504e-05	0.000305471	0.0002961	0.000112499	0.000164866	5.75352e-05	0.000245785	0.00014291	0.00013581	0.000127799	3.00684e-05	0.000157355	7.45817e-05	8.38893e-05	7.70599e-05	0.000153429	0.000134572	7.53224e-05	5.47636e-05	0.000111284	8.79824e-05	0.000159238
PWY0-1298: superpathway of pyrimidine deoxyribonucleosides degradation	5.34041e-05	0.000224168	0.000108559	3.16737e-05	7.82652e-05	0.000117325	0.00010353	0.000183368	7.46625e-05	0.000124773	0.000102238	0.000117309	9.52571e-05	0.00012717	0.000135621	7.58212e-05	0.000103611	8.51223e-05	0.000123348	8.91613e-05	0.000146998	0.000113546	6.94597e-05	8.45622e-05	8.56248e-05	0.000122051	0.000109558	0.000111522	5.34041e-05	5.91761e-05	0.000110912	8.26645e-05	9.831e-05	0.000100448	8.66951e-05	0.000133603	0.000110705	0.000148348	9.84665e-05	0.00012241	8.89845e-05	0.000224168	6.85358e-05	6.47138e-05	0.00013188	0.000136123	0.000131135	0.000120346	8.20111e-05
PWY-6606: guanosine nucleotides degradation II	7.79736e-06	8.80107e-05	3.33958e-05	1.84524e-05	7.82188e-05	1.97534e-05	3.55367e-05	4.39129e-05	2.48557e-05	1.28081e-05	2.23566e-05	2.04171e-05	2.54274e-05	3.48226e-05	8.95121e-06	3.6695e-05	2.34731e-05	5.21347e-05	2.0865e-05	3.54929e-05	7.72203e-05	3.16141e-05	4.94581e-05	3.69382e-05	3.09489e-05	4.82183e-05	2.83725e-05	6.52275e-05	2.0047e-05	2.0821e-05	4.20573e-05	2.33543e-05	1.25594e-05	4.80811e-05	8.80107e-05	2.38934e-05	3.58379e-05	6.79171e-05	2.30368e-05	4.37251e-05	3.40365e-05	5.23602e-05	5.41265e-05	2.20829e-05	3.32201e-05	7.79736e-06	1.09359e-05	1.41432e-05	1.47197e-05
P185-PWY: formaldehyde assimilation III (dihydroxyacetone cycle)	4.33441e-05	0.000190725	9.82701e-05	3.07689e-05	7.72702e-05	7.93668e-05	6.3558e-05	0.000132366	0.000182826	9.47009e-05	7.25441e-05	7.07726e-05	0.000104124	0.000135988	0.000108226	5.93618e-05	6.30927e-05	9.20383e-05	9.90759e-05	0.000109874	0.000110678	0.000190725	7.95246e-05	9.55805e-05	6.67524e-05	0.000121442	9.99454e-05	8.88617e-05	6.46781e-05	6.54438e-05	0.000101551	8.22687e-05	0.000105252	0.000101509	8.87549e-05	0.000105857	0.000106928	0.000112774	8.46455e-05	9.6693e-05	8.4534e-05	0.000123028	0.000152237	0.000101134	4.98838e-05	0.000176343	0.000102046	8.26543e-05	8.08517e-05
SALVADEHYPOX-PWY: adenosine nucleotides degradation II	9.54096e-06	0.000125596	3.46074e-05	2.18927e-05	7.55328e-05	2.37208e-05	3.32768e-05	4.1707e-05	2.19065e-05	1.5615e-05	2.33982e-05	2.24627e-05	2.7345e-05	3.63699e-05	9.65276e-06	3.48473e-05	1.62977e-05	5.83673e-05	1.97284e-05	3.74626e-05	8.3873e-05	3.59579e-05	4.97106e-05	3.74862e-05	3.14079e-05	5.52432e-05	3.38408e-05	6.96638e-05	9.94259e-06	2.05991e-05	4.82477e-05	2.49417e-05	1.42634e-05	1.70636e-05	0.000125596	2.73487e-05	3.42707e-05	7.02178e-05	2.53191e-05	4.74946e-05	3.06469e-05	5.2071e-05	5.35048e-05	1.99374e-05	4.01119e-05	9.54096e-06	1.23066e-05	1.66892e-05	1.75627e-05
PWY0-1297: superpathway of purine deoxyribonucleosides degradation	4.01362e-05	0.000198257	9.20546e-05	3.18799e-05	7.37532e-05	0.000136198	8.68931e-05	9.43422e-05	4.01362e-05	0.000136527	7.24452e-05	8.14744e-05	7.06468e-05	0.000107026	6.38531e-05	8.63965e-05	7.58174e-05	8.04187e-05	7.66166e-05	9.50373e-05	0.000105345	0.000115607	7.84995e-05	9.40308e-05	9.27703e-05	0.000158297	9.86681e-05	9.92524e-05	5.11609e-05	6.19084e-05	0.000129813	5.81289e-05	6.74307e-05	5.77987e-05	8.66297e-05	0.000110121	6.08167e-05	0.000137979	8.09278e-05	0.000119933	6.87249e-05	0.000123257	5.66088e-05	4.27665e-05	0.000198257	0.000101779	7.24833e-05	9.37659e-05	7.36008e-05
PWY66-389: phytol degradation	9.6751e-06	0.000347933	0.000108135	7.48837e-05	7.22631e-05	0.000111012	0.00012355	3.08588e-05	4.63113e-05	5.79105e-05	0.000135441	8.21608e-05	0.000124093	7.47852e-05	0.000190025	0.000155617	0.000347933	0.000128465	6.23189e-05	3.27923e-05	2.49316e-05	4.00703e-05	0.000102205	0.000193162	0.000256139	9.6751e-06	4.17431e-05	0.000100357	0.000310791	0.000294928	0.00012399	0.000119997	4.94335e-05	0.000155719	0.000167151	7.8739e-05	8.7454e-05	1.62653e-05	0.000166804	3.20083e-05	8.22852e-05	2.54564e-05	0.00016442	8.07759e-05	3.64361e-05	5.70384e-05	0.000153706	8.49735e-05	0.000153394
PWY-6859: all-trans-farnesol biosynthesis	4.52011e-05	0.000144276	7.7973e-05	2.17001e-05	7.19843e-05	5.9791e-05	7.54629e-05	7.7946e-05	0.000119498	5.70909e-05	9.47257e-05	5.51736e-05	8.35579e-05	6.59551e-05	4.52011e-05	7.6035e-05	7.03173e-05	6.55522e-05	8.17021e-05	7.14735e-05	7.65419e-05	9.18513e-05	6.93342e-05	5.3618e-05	5.24143e-05	6.33013e-05	0.000144276	0.000111947	6.16303e-05	5.32792e-05	0.000124743	0.000103897	5.25027e-05	8.73953e-05	7.87163e-05	8.55881e-05	6.44917e-05	7.94472e-05	5.32891e-05	0.000103434	5.88415e-05	9.32941e-05	8.43583e-05	9.25947e-05	8.20261e-05	9.95833e-05	4.74709e-05	7.62486e-05	6.95134e-05
PWY-5855: ubiquinol-7 biosynthesis (early decarboxylation)	9.30408e-06	0.0002537	8.75256e-05	5.70835e-05	6.71764e-05	7.15907e-05	0.000105554	3.52546e-05	8.99279e-05	2.68715e-05	0.000119771	4.22761e-05	0.00010383	0.000115562	0.000187136	0.000168563	0.000155629	0.00011056	9.52694e-05	3.42097e-05	5.17424e-05	1.89602e-05	0.000108795	0.000186621	0.000191891	9.30408e-06	4.09482e-05	7.53221e-05	0.0002537	0.00022673	0.00010179	9.80005e-05	3.61765e-05	8.64475e-05	0.000126166	2.60592e-05	0.000116988	1.81418e-05	0.000127067	3.10926e-05	5.37987e-05	1.61788e-05	0.000122312	9.08241e-05	3.87736e-05	4.0407e-05	6.78981e-05	6.00914e-05	0.000112074
PWY-6305: superpathway of putrescine biosynthesis	1.55729e-05	8.07841e-05	4.36774e-05	1.79332e-05	6.62321e-05	4.02955e-05	3.47373e-05	4.04402e-05	4.28549e-05	2.98702e-05	4.29808e-05	4.16212e-05	5.34375e-05	5.46678e-05	3.06348e-05	5.17528e-05	2.35235e-05	7.09746e-05	2.54846e-05	5.34725e-05	7.57406e-05	4.70205e-05	8.07841e-05	6.43643e-05	5.5835e-05	4.05447e-05	7.1746e-05	5.82064e-05	2.25278e-05	3.3989e-05	3.47855e-05	5.06362e-05	5.76155e-05	3.97146e-05	7.64515e-05	3.09332e-05	6.87579e-05	4.70534e-05	3.59375e-05	3.48689e-05	4.77619e-05	2.4775e-05	4.54314e-05	8.07154e-05	1.55729e-05	1.73644e-05	2.97748e-05	2.5797e-05	4.03769e-05
PWY-5723: Rubisco shunt	1.0746e-05	0.000140919	4.53849e-05	2.61112e-05	6.38414e-05	4.1118e-05	4.94026e-05	3.18717e-05	3.40276e-05	6.5618e-05	3.6621e-05	1.9938e-05	1.24411e-05	4.83049e-05	2.6624e-05	3.59969e-05	3.50591e-05	6.42007e-05	5.09233e-05	0.000140919	7.62508e-05	3.57924e-05	3.26724e-05	3.15675e-05	1.0746e-05	4.7543e-05	3.60734e-05	2.35367e-05	2.48643e-05	4.25922e-05	2.76108e-05	5.86945e-05	5.72743e-05	0.000109413	1.36778e-05	3.27659e-05	2.79167e-05	6.63384e-05	4.32348e-05	6.36192e-05	1.87422e-05	5.04828e-05	6.12201e-05	3.49869e-05	1.6361e-05	1.92213e-05	2.25692e-05	7.69719e-05	2.29935e-05
PWY-7187: pyrimidine deoxyribonucleotides de novo biosynthesis II	1.71008e-05	0.000250802	7.20937e-05	4.17581e-05	6.31848e-05	5.70399e-05	3.65504e-05	6.84402e-05	2.00122e-05	5.79054e-05	8.78938e-05	5.97489e-05	7.04763e-05	3.79999e-05	5.23227e-05	5.48704e-05	6.2656e-05	5.70252e-05	5.3657e-05	3.23893e-05	4.69754e-05	6.85684e-05	6.76394e-05	6.47639e-05	9.45806e-05	3.01981e-05	0.000141769	0.000105993	5.13398e-05	5.7088e-05	4.68917e-05	0.000109922	8.58135e-05	0.000250802	0.000101382	0.000180665	6.28982e-05	1.71008e-05	4.43298e-05	7.20444e-05	7.39501e-05	7.27485e-05	3.95594e-05	0.000152597	3.12559e-05	5.42765e-05	6.60973e-05	5.77519e-05	0.000150502
PWY-6895: superpathway of thiamine diphosphate biosynthesis II	1.99687e-05	0.000141212	6.00357e-05	2.71125e-05	6.25456e-05	7.14126e-05	4.41416e-05	5.61054e-05	0.000101308	7.4216e-05	2.85859e-05	4.79365e-05	6.14209e-05	2.80985e-05	4.7701e-05	8.39325e-05	2.03992e-05	0.000104678	4.33648e-05	8.60619e-05	8.11682e-05	9.58287e-05	7.28001e-05	8.8144e-05	3.53846e-05	9.09943e-05	3.85387e-05	6.47348e-05	3.21481e-05	5.67905e-05	4.22754e-05	0.000141212	4.89363e-05	2.84771e-05	4.88122e-05	5.7252e-05	1.99687e-05	7.29222e-05	8.87076e-05	0.000117285	4.23033e-05	3.70788e-05	6.12222e-05	2.79824e-05	7.12602e-05	4.14909e-05	3.05074e-05	0.000101117	6.02277e-05
PWY-7942: 5-oxo-L-proline metabolism	3.06422e-06	0.000182273	4.84736e-05	4.39424e-05	5.58045e-05	3.93354e-06	1.77366e-05	5.48082e-05	1.09702e-05	7.0647e-06	1.58935e-05	3.06422e-06	6.54305e-05	8.76394e-05	4.79154e-05	3.37593e-05	1.30554e-05	0.000110434	3.78825e-05	3.31397e-05	0.000129267	2.98505e-05	0.000108755	7.07351e-05	6.36907e-05	4.53946e-05	0.000130275	0.000104653	1.45065e-05	4.35244e-05	1.91565e-05	3.54971e-05	7.013e-05	5.67139e-05	0.000182273	8.18239e-06	0.000176338	9.86104e-05	3.0649e-05	1.49048e-05	1.3895e-05	3.06653e-05	8.07366e-05	0.000101629	1.38512e-05	8.93062e-06	2.72767e-05	3.21007e-05	3.82035e-05
P124-PWY: Bifidobacterium shunt	1.27348e-05	0.000172573	7.61846e-05	3.57706e-05	5.4144e-05	9.60996e-05	4.11798e-05	0.00014588	3.10264e-05	0.000172573	0.000118101	6.67322e-05	0.000103342	6.36972e-05	0.000107552	4.29875e-05	5.77028e-05	8.31949e-05	0.000123595	7.23341e-05	5.5278e-05	7.55491e-05	4.88571e-05	2.54906e-05	0.000101624	6.46769e-05	8.48185e-05	3.84561e-05	7.99921e-05	2.81614e-05	6.95107e-05	3.6698e-05	0.000111961	9.26103e-05	5.44368e-05	2.50755e-05	9.66014e-05	0.000114697	8.20885e-05	7.18617e-05	5.98314e-05	9.73835e-05	4.51574e-05	0.00010637	0.000162961	4.98041e-05	8.8996e-05	9.58913e-05	5.64288e-05
PYRIDNUCSAL-PWY: NAD salvage pathway I (PNC VI cycle)	1.76347e-05	0.000107262	4.76466e-05	2.01147e-05	5.29491e-05	2.47866e-05	2.95068e-05	4.46057e-05	6.96633e-05	4.72794e-05	3.36848e-05	3.65145e-05	4.64373e-05	4.50676e-05	2.40364e-05	5.04646e-05	3.75295e-05	5.87624e-05	8.36125e-05	5.08261e-05	6.27382e-05	4.00214e-05	4.43617e-05	4.53681e-05	3.27905e-05	5.24885e-05	7.66694e-05	4.08514e-05	2.12417e-05	4.69261e-05	3.72208e-05	0.000107262	2.07916e-05	9.68015e-05	5.80197e-05	4.02449e-05	3.86107e-05	5.7644e-05	4.47242e-05	8.95765e-05	3.48845e-05	7.94922e-05	7.2729e-05	3.98683e-05	6.68554e-05	1.76347e-05	2.27826e-05	6.25236e-05	3.20995e-05
P461-PWY: hexitol fermentation to lactate, formate, ethanol and acetate	1.9543e-05	0.000119925	5.655e-05	1.96461e-05	5.23744e-05	5.33065e-05	4.74411e-05	7.13958e-05	4.90127e-05	4.2298e-05	4.80115e-05	4.97173e-05	5.39209e-05	5.6193e-05	1.9543e-05	5.24692e-05	3.5655e-05	5.53593e-05	5.41802e-05	7.93304e-05	9.0163e-05	5.894e-05	5.79411e-05	7.69654e-05	4.02946e-05	0.000119925	6.62886e-05	3.26922e-05	3.1056e-05	5.60622e-05	6.06776e-05	6.11021e-05	5.4264e-05	5.8968e-05	6.41962e-05	0.000101995	4.33219e-05	6.24532e-05	4.84968e-05	5.26882e-05	2.60731e-05	0.000111367	5.29482e-05	3.41512e-05	3.46968e-05	7.8843e-05	3.46458e-05	4.40766e-05	7.02191e-05
ARG+POLYAMINE-SYN: superpathway of arginine and polyamine biosynthesis	8.94001e-06	8.28727e-05	4.28978e-05	1.98937e-05	4.93026e-05	4.40513e-05	3.39397e-05	4.91419e-05	5.7474e-05	3.87177e-05	8.28727e-05	2.97846e-05	4.24157e-05	4.03626e-05	2.93138e-05	7.1404e-05	3.47567e-05	6.54517e-05	5.77606e-05	7.1348e-05	4.70796e-05	6.05473e-05	7.95328e-05	6.99216e-05	7.46703e-05	5.51748e-05	2.13991e-05	2.22337e-05	2.31261e-05	3.61823e-05	2.89837e-05	7.60366e-05	1.69987e-05	3.51647e-05	3.87639e-05	2.80847e-05	4.77662e-05	8.94001e-06	5.50014e-05	2.13719e-05	3.05984e-05	2.06569e-05	3.74566e-05	7.3245e-05	2.92188e-05	9.30269e-06	4.56285e-05	5.70795e-05	4.93211e-05
PWY-5910: superpathway of geranylgeranyldiphosphate biosynthesis I (via mevalonate)	2.49046e-05	8.42949e-05	5.34661e-05	1.26731e-05	4.64048e-05	5.76194e-05	4.56678e-05	6.62459e-05	6.12277e-05	4.94428e-05	5.1578e-05	4.85174e-05	6.21931e-05	6.0869e-05	2.52705e-05	5.94432e-05	4.55046e-05	5.81585e-05	6.58936e-05	3.97547e-05	8.06608e-05	5.79986e-05	4.81538e-05	4.61719e-05	4.58091e-05	4.96211e-05	5.39386e-05	6.90518e-05	3.17081e-05	4.19271e-05	8.42949e-05	6.08227e-05	4.89876e-05	5.12203e-05	7.10265e-05	6.08395e-05	5.85722e-05	5.14798e-05	4.61702e-05	6.22984e-05	4.95246e-05	8.06166e-05	3.85504e-05	4.43049e-05	2.49046e-05	6.66275e-05	4.40425e-05	4.29136e-05	4.86046e-05
PWY4LZ-257: superpathway of fermentation (Chlamydomonas reinhardtii)	3.09909e-05	9.30725e-05	5.49503e-05	1.42708e-05	4.61958e-05	6.59691e-05	6.94313e-05	7.29919e-05	3.37941e-05	5.76022e-05	6.04779e-05	5.70268e-05	5.37736e-05	7.64312e-05	3.9896e-05	6.91904e-05	5.50929e-05	4.62493e-05	5.18384e-05	7.17052e-05	8.37577e-05	4.2857e-05	6.0806e-05	6.91945e-05	7.57445e-05	4.56673e-05	5.78119e-05	6.41827e-05	4.111e-05	5.21157e-05	5.72892e-05	4.61446e-05	4.8729e-05	4.02097e-05	4.69155e-05	9.30725e-05	5.01257e-05	3.79386e-05	4.70557e-05	4.38178e-05	5.10361e-05	5.97293e-05	3.74462e-05	3.57043e-05	3.09909e-05	6.36469e-05	5.95597e-05	3.44034e-05	5.08164e-05
PWY-5005: biotin biosynthesis II	1.92519e-05	0.000151587	5.29934e-05	2.58017e-05	4.41508e-05	6.18119e-05	6.14404e-05	5.35219e-05	3.79342e-05	5.1988e-05	4.45984e-05	6.20588e-05	3.25648e-05	2.74575e-05	2.17609e-05	2.94859e-05	3.50732e-05	2.99472e-05	2.50693e-05	5.46202e-05	6.0375e-05	6.2961e-05	3.86733e-05	2.63412e-05	4.51461e-05	4.78148e-05	3.92151e-05	2.50876e-05	2.56481e-05	3.71743e-05	4.91587e-05	6.27263e-05	7.93911e-05	3.52929e-05	1.92519e-05	6.87232e-05	3.38754e-05	0.000119593	5.14672e-05	9.11153e-05	3.88775e-05	0.000151587	5.77538e-05	5.76605e-05	8.74592e-05	5.42921e-05	4.33559e-05	9.33501e-05	3.97297e-05
PWY-922: mevalonate pathway I (eukaryotes and bacteria)	1.91228e-05	0.00010134	5.78242e-05	1.6975e-05	4.09298e-05	6.45582e-05	4.8348e-05	8.39469e-05	5.30013e-05	5.48169e-05	6.25469e-05	5.45545e-05	6.66345e-05	7.42206e-05	5.4212e-05	5.75409e-05	6.97193e-05	5.72013e-05	9.38661e-05	3.35225e-05	0.00010134	5.1415e-05	4.30608e-05	7.23892e-05	5.51979e-05	3.91733e-05	5.15873e-05	6.55998e-05	4.53543e-05	4.33064e-05	8.09969e-05	5.296e-05	5.75028e-05	9.0256e-05	6.87626e-05	6.67979e-05	7.91843e-05	4.32695e-05	4.76338e-05	5.42903e-05	5.30628e-05	8.9218e-05	3.13591e-05	3.71147e-05	1.91228e-05	6.79913e-05	6.10205e-05	3.59186e-05	4.54168e-05
PWY3O-4107: NAD salvage pathway V (PNC V cycle)	1.28371e-05	9.06745e-05	3.78e-05	1.78284e-05	4.08703e-05	1.86818e-05	2.26648e-05	3.45168e-05	6.86097e-05	3.68361e-05	2.50996e-05	2.75886e-05	3.54584e-05	3.86501e-05	1.77752e-05	3.86854e-05	2.83449e-05	4.66622e-05	6.97444e-05	3.93755e-05	4.91137e-05	3.05995e-05	3.43949e-05	3.47973e-05	2.43073e-05	4.1168e-05	5.84223e-05	3.07103e-05	1.57251e-05	3.63647e-05	2.87811e-05	9.06745e-05	1.53171e-05	7.53142e-05	4.44853e-05	2.96455e-05	2.95874e-05	4.84607e-05	3.52156e-05	7.45517e-05	2.62522e-05	6.47041e-05	6.51771e-05	2.98148e-05	6.37859e-05	1.28371e-05	1.68429e-05	4.90979e-05	2.36758e-05
P161-PWY: acetylene degradation (anaerobic)	2.55846e-05	9.76902e-05	5.51232e-05	1.73393e-05	3.97953e-05	7.67705e-05	6.7738e-05	6.8814e-05	2.87927e-05	5.32754e-05	5.46777e-05	4.88866e-05	5.26148e-05	8.56092e-05	4.70579e-05	6.88461e-05	5.82284e-05	6.25256e-05	5.78209e-05	7.08308e-05	8.05751e-05	3.62625e-05	6.21831e-05	7.5099e-05	7.52166e-05	9.76902e-05	5.39397e-05	7.77406e-05	3.96212e-05	4.83551e-05	5.11324e-05	4.0345e-05	4.13902e-05	4.18037e-05	4.98529e-05	8.41875e-05	4.47665e-05	4.27266e-05	4.06243e-05	3.67131e-05	5.10223e-05	9.18305e-05	3.21857e-05	3.11228e-05	2.55846e-05	5.67218e-05	5.35063e-05	2.87921e-05	5.48133e-05
PWY-7992: superpathway of menaquinol-8 biosynthesis III	2.88756e-06	8.0502e-05	2.82364e-05	1.85096e-05	3.64604e-05	2.60729e-05	1.50736e-05	2.86243e-05	4.42427e-05	4.08009e-05	1.89141e-05	2.68456e-05	3.0384e-05	2.39796e-05	2.88756e-06	4.13349e-05	1.11511e-05	3.60826e-05	1.59222e-05	6.97535e-05	1.71944e-05	4.47085e-05	4.68998e-05	8.23314e-06	1.91655e-05	7.76156e-05	1.16499e-05	2.02875e-05	7.86613e-06	2.4448e-05	2.05952e-05	6.24823e-05	2.72242e-05	6.04786e-06	2.12236e-05	1.02895e-05	1.49203e-05	3.7232e-05	5.09669e-05	5.17993e-05	1.57963e-05	1.12807e-05	3.52116e-05	3.49658e-05	2.96042e-05	1.18605e-05	2.05046e-05	8.0502e-05	3.72182e-05
PWY-5265: peptidoglycan biosynthesis II (staphylococci)	6.66806e-06	0.000350366	0.000113062	8.5762e-05	3.56336e-05	2.99003e-05	4.66701e-05	0.000318971	6.01781e-05	0.000147913	0.000121503	5.47892e-05	0.000206395	0.000216921	0.000350366	2.17053e-05	0.000136292	5.60182e-05	0.000128508	4.41121e-05	0.000172152	9.34817e-05	3.54995e-05	3.82919e-05	5.25475e-05	3.29165e-05	7.7955e-05	0.00011612	7.97775e-05	5.14298e-05	9.0772e-05	4.53093e-05	0.000231246	0.000151373	5.16909e-05	0.000151895	0.000252844	6.32888e-05	7.07751e-05	9.79394e-05	9.42726e-05	0.000183881	0.000106628	0.000224792	5.38945e-05	0.000201509	0.000199883	5.14614e-05	2.13943e-05
METHGLYUT-PWY: superpathway of methylglyoxal degradation	1.61687e-05	9.41171e-05	4.58761e-05	2.02728e-05	3.52887e-05	3.92054e-05	2.47067e-05	4.97185e-05	5.72462e-05	2.54655e-05	2.97222e-05	2.95786e-05	4.40857e-05	6.35905e-05	6.59703e-05	3.15647e-05	5.1117e-05	2.7526e-05	9.36709e-05	2.14057e-05	7.55849e-05	3.41982e-05	3.52007e-05	4.02355e-05	3.97486e-05	1.61687e-05	4.87721e-05	4.63558e-05	3.00177e-05	2.96713e-05	7.01993e-05	3.96191e-05	2.78745e-05	9.41171e-05	4.51362e-05	5.06381e-05	6.66395e-05	2.17839e-05	2.13784e-05	4.37421e-05	4.1421e-05	3.00376e-05	4.67619e-05	8.02195e-05	4.52633e-05	7.69972e-05	4.79287e-05	4.81518e-05	4.63402e-05
PWY-5675: nitrate reduction V (assimilatory)	5.08421e-06	7.15485e-05	2.61631e-05	1.60074e-05	3.15359e-05	5.08421e-06	3.83498e-05	2.26321e-05	3.29436e-05	6.11269e-06	4.04073e-05	2.15041e-05	1.31805e-05	1.39634e-05	1.14255e-05	2.59727e-05	2.61252e-05	1.72262e-05	3.14384e-05	1.76918e-05	2.3344e-05	2.34409e-05	1.26197e-05	2.39828e-05	1.28448e-05	4.07351e-05	4.85929e-05	7.15485e-05	2.97129e-05	9.22856e-06	2.28194e-05	1.93794e-05	1.30188e-05	2.04988e-05	2.29176e-05	3.54243e-05	1.33244e-05	3.79627e-05	7.07878e-06	1.52073e-05	1.11132e-05	9.45084e-06	2.89504e-05	1.31738e-05	2.78323e-05	3.4047e-05	9.78996e-06	1.20858e-05	2.42533e-05
DENITRIFICATION-PWY: nitrate reduction I (denitrification)	5.80546e-06	4.49341e-05	2.10534e-05	9.19482e-06	3.14768e-05	2.39153e-05	2.05533e-05	1.32404e-05	2.47459e-05	2.39925e-05	2.80551e-05	2.0093e-05	2.57756e-05	1.82344e-05	5.80546e-06	3.9736e-05	1.85361e-05	3.08296e-05	2.21752e-05	3.10296e-05	1.08075e-05	2.92969e-05	3.63232e-05	1.26422e-05	2.88103e-05	2.22043e-05	1.15126e-05	2.03322e-05	9.77899e-06	2.03717e-05	1.66294e-05	4.49341e-05	1.70663e-05	1.0248e-05	2.41263e-05	1.72299e-05	1.25837e-05	1.9684e-05	2.86085e-05	3.22825e-05	1.10935e-05	7.82829e-06	2.19678e-05	2.33174e-05	2.10434e-05	1.01801e-05	2.44583e-05	3.9259e-05	2.51085e-05
PWY-6549: L-glutamine biosynthesis III	2.55746e-06	7.13704e-05	2.4436e-05	1.65487e-05	3.09217e-05	4.88492e-05	2.63148e-05	4.55835e-05	2.54345e-05	2.22011e-05	1.53439e-05	2.38621e-05	1.82211e-05	2.09545e-05	8.80416e-06	2.55746e-06	9.84046e-06	7.42982e-06	2.88283e-05	5.66755e-05	1.40173e-05	4.78299e-05	1.51693e-05	4.11756e-06	6.54898e-06	3.14146e-05	1.28251e-05	6.64042e-06	1.15829e-05	1.08015e-05	2.12171e-05	1.51126e-05	4.10593e-05	2.38076e-05	3.75253e-06	6.68897e-06	8.43661e-06	6.14638e-05	3.96193e-05	6.23475e-05	1.37061e-05	3.39449e-05	3.67699e-05	1.1299e-05	7.13704e-05	2.49552e-05	9.58073e-06	2.25325e-05	3.05956e-05
PWY-7456: &beta;-(1,4)-mannan degradation	6.43258e-06	7.8939e-05	2.97022e-05	1.74432e-05	3.00309e-05	1.24299e-05	4.79052e-05	2.52197e-05	1.50762e-05	6.71001e-05	9.84302e-06	5.9637e-05	4.25411e-05	8.28963e-06	1.23258e-05	2.41667e-05	1.76675e-05	3.45555e-05	1.74628e-05	5.15007e-05	1.58167e-05	1.9127e-05	3.56613e-05	4.77078e-05	4.29163e-05	5.62484e-05	6.43258e-06	1.20563e-05	2.59118e-05	5.49745e-05	1.54533e-05	1.85144e-05	4.10034e-05	1.88792e-05	1.51579e-05	1.62982e-05	2.1535e-05	2.55075e-05	7.8939e-05	1.78667e-05	4.41336e-05	1.70537e-05	2.13981e-05	3.35085e-05	3.24312e-05	1.55139e-05	4.25227e-05	4.09319e-05	3.2214e-05
PWY-6292: superpathway of L-cysteine biosynthesis (mammalian)	1.23535e-05	9.39336e-05	4.06413e-05	1.88633e-05	2.92899e-05	3.39531e-05	2.80799e-05	3.93385e-05	8.54793e-05	2.12935e-05	2.23303e-05	3.25147e-05	3.34097e-05	3.0404e-05	1.94213e-05	2.48321e-05	2.39331e-05	3.61548e-05	3.53402e-05	6.148e-05	4.84522e-05	5.95179e-05	3.30649e-05	2.54095e-05	1.66792e-05	9.39336e-05	2.86198e-05	2.59722e-05	1.23535e-05	2.69854e-05	5.92251e-05	5.08474e-05	4.41901e-05	4.89708e-05	3.43503e-05	2.88418e-05	2.4238e-05	7.02289e-05	2.63846e-05	8.22381e-05	3.78019e-05	4.48342e-05	5.10834e-05	4.75962e-05	7.37814e-05	6.56041e-05	2.0745e-05	5.21524e-05	3.4422e-05
PWY-6901: superpathway of glucose and xylose degradation	1.03787e-05	0.000137996	4.78491e-05	2.46649e-05	2.82158e-05	4.17563e-05	3.30029e-05	4.98638e-05	1.30105e-05	7.45882e-05	2.418e-05	5.13068e-05	4.33009e-05	0.000137996	1.63428e-05	4.66348e-05	1.93324e-05	3.85231e-05	6.42614e-05	6.27386e-05	5.36878e-05	6.57107e-05	7.71792e-05	3.2231e-05	2.19192e-05	8.13614e-05	1.73073e-05	2.92675e-05	3.50687e-05	2.94204e-05	2.8314e-05	5.35431e-05	7.28538e-05	2.36744e-05	6.18466e-05	3.43622e-05	4.63014e-05	8.38666e-05	4.77107e-05	0.000108724	6.98292e-05	3.83556e-05	7.39525e-05	5.96089e-05	3.69411e-05	3.97318e-05	2.64168e-05	5.06733e-05	3.84736e-05
GLYCOLYSIS-TCA-GLYOX-BYPASS: superpathway of glycolysis, pyruvate dehydrogenase, TCA, and glyoxylate bypass	3.16337e-06	7.00199e-05	1.90245e-05	1.24989e-05	2.81211e-05	8.16473e-06	1.141e-05	3.63597e-05	2.13718e-05	1.01152e-05	1.67607e-05	4.16603e-06	2.90637e-05	2.07919e-05	3.16337e-06	3.95678e-06	4.12173e-05	1.0949e-05	7.00199e-05	5.1741e-06	1.2703e-05	2.7036e-05	2.83231e-05	7.0338e-06	1.56967e-05	1.90964e-05	3.10801e-05	1.14125e-05	1.60043e-05	1.42155e-05	2.2687e-05	1.56289e-05	4.16423e-05	4.02397e-05	3.98051e-06	8.42768e-06	9.9312e-06	1.87875e-05	2.19406e-05	1.84755e-05	1.33145e-05	2.09251e-05	3.94326e-05	1.308e-05	8.41357e-06	1.24935e-05	1.73107e-05	2.34006e-05	2.94869e-05
POLYAMSYN-PWY: superpathway of polyamine biosynthesis I	4.55525e-06	4.90138e-05	2.44109e-05	1.24512e-05	2.74972e-05	2.54209e-05	1.833e-05	2.83215e-05	3.31079e-05	2.29391e-05	4.8476e-05	1.621e-05	2.36229e-05	2.26266e-05	1.54084e-05	4.13864e-05	1.85907e-05	3.86628e-05	3.28147e-05	4.44632e-05	2.62067e-05	3.60806e-05	4.90138e-05	4.03824e-05	4.32349e-05	3.23248e-05	1.10636e-05	1.16568e-05	1.19961e-05	1.966e-05	1.53642e-05	4.52925e-05	8.9477e-06	1.90537e-05	2.07287e-05	1.48709e-05	2.65796e-05	4.55525e-06	3.2787e-05	1.12518e-05	1.68609e-05	1.0815e-05	2.02456e-05	4.44876e-05	1.56904e-05	4.74056e-06	2.58951e-05	3.26861e-05	2.6698e-05
PWY-5676: acetyl-CoA fermentation to butanoate II	1.06231e-05	8.927e-05	3.63637e-05	1.69934e-05	2.5851e-05	2.50781e-05	2.53489e-05	5.6431e-05	2.17377e-05	2.18427e-05	2.53305e-05	2.58972e-05	5.11051e-05	4.81229e-05	1.99999e-05	2.42733e-05	2.61908e-05	7.19158e-05	2.72028e-05	2.07245e-05	8.927e-05	5.58836e-05	6.80813e-05	3.4293e-05	3.19637e-05	2.94573e-05	3.06371e-05	3.8986e-05	3.09404e-05	2.85283e-05	6.48947e-05	3.79136e-05	4.89176e-05	3.06022e-05	5.86641e-05	1.67221e-05	2.44119e-05	6.96239e-05	2.8891e-05	4.52574e-05	1.06231e-05	4.62612e-05	3.81415e-05	5.00745e-05	1.27206e-05	5.09162e-05	1.2703e-05	2.82472e-05	2.69051e-05
GOLPDLCAT-PWY: superpathway of glycerol degradation to 1,3-propanediol	4.56973e-06	5.78673e-05	3.38472e-05	1.24978e-05	2.41859e-05	3.98673e-05	1.71569e-05	4.73349e-05	3.32451e-05	4.231e-05	2.33021e-05	2.03944e-05	5.03478e-05	3.79229e-05	3.09369e-05	4.56973e-06	1.61357e-05	2.37694e-05	4.01441e-05	4.61799e-05	5.78673e-05	4.65535e-05	1.6018e-05	1.54388e-05	1.77545e-05	4.09281e-05	4.70757e-05	4.192e-05	1.90313e-05	1.8043e-05	4.98687e-05	2.2917e-05	3.71532e-05	3.94707e-05	2.11686e-05	2.1051e-05	4.00049e-05	5.38932e-05	3.47614e-05	5.21761e-05	3.73593e-05	4.95713e-05	3.52827e-05	3.31224e-05	3.40868e-05	4.67211e-05	3.59531e-05	4.69354e-05	2.22242e-05
PWY-5367: petroselinate biosynthesis	8.0385e-06	0.000100281	4.32585e-05	1.8354e-05	2.3503e-05	5.55246e-05	5.49931e-05	6.22058e-05	3.21309e-05	3.08775e-05	4.31476e-05	5.11059e-05	3.8831e-05	5.03219e-05	3.27214e-05	6.65008e-05	6.59026e-05	4.70583e-05	6.69777e-05	2.47235e-05	8.36752e-05	2.82944e-05	3.22945e-05	5.06278e-05	5.34494e-05	2.3269e-05	3.52819e-05	7.49933e-05	4.82543e-05	3.60823e-05	5.33618e-05	3.532e-05	2.5637e-05	7.80917e-05	3.99937e-05	5.87048e-05	4.52883e-05	2.43126e-05	3.31072e-05	4.46742e-05	3.58156e-05	0.000100281	8.0385e-06	1.5864e-05	1.99693e-05	3.4585e-05	2.11375e-05	2.14856e-05	4.45573e-05
P125-PWY: superpathway of (R,R)-butanediol biosynthesis	8.10759e-06	7.72461e-05	3.02374e-05	1.5318e-05	2.25253e-05	3.80866e-05	1.91221e-05	4.52435e-05	2.23673e-05	1.06379e-05	2.01799e-05	2.33414e-05	2.74598e-05	3.61501e-05	2.31176e-05	1.89706e-05	1.51423e-05	1.74254e-05	3.31601e-05	2.06901e-05	4.41263e-05	2.4223e-05	1.34005e-05	4.14878e-05	2.78286e-05	7.72461e-05	5.79658e-05	2.9504e-05	1.27493e-05	1.64209e-05	5.32604e-05	2.24705e-05	1.60105e-05	5.64628e-05	5.42938e-05	6.04352e-05	2.66661e-05	3.45784e-05	2.63589e-05	2.92885e-05	1.58861e-05	4.55717e-05	3.14972e-05	9.66986e-06	4.04319e-05	3.57114e-05	8.10759e-06	1.50815e-05	3.0547e-05
TCA: TCA cycle I (prokaryotic)	1.21572e-06	5.31903e-05	1.95304e-05	1.45438e-05	2.21238e-05	4.22902e-05	2.04769e-05	3.54851e-05	1.76182e-05	1.62145e-05	1.04261e-05	9.1561e-06	1.56525e-05	1.01871e-05	1.21572e-06	1.69765e-06	2.90954e-05	4.45923e-06	5.31903e-05	4.2041e-05	5.11688e-06	3.80986e-05	1.66704e-05	2.89961e-06	7.15903e-06	2.41686e-05	1.35773e-05	4.70553e-06	1.10312e-05	7.12052e-06	1.96431e-05	9.11774e-06	3.14458e-05	3.20897e-05	1.50171e-06	4.63226e-06	3.87008e-06	5.12131e-05	3.01533e-05	5.09838e-05	6.99975e-06	2.27785e-05	2.86701e-05	5.20099e-06	5.1196e-05	1.6432e-05	9.85946e-06	1.3648e-05	2.22006e-05
PWY-7254: TCA cycle VII (acetate-producers)	1.9163e-06	4.52887e-05	1.83349e-05	1.15675e-05	2.17452e-05	3.47576e-05	1.95922e-05	2.9867e-05	1.87417e-05	1.64965e-05	1.06823e-05	9.68778e-06	1.55753e-05	1.11339e-05	3.65947e-06	1.9163e-06	2.43809e-05	4.9144e-06	3.90158e-05	3.9387e-05	6.76167e-06	3.27506e-05	1.71208e-05	3.16375e-06	7.3543e-06	2.41367e-05	1.32428e-05	9.78321e-06	1.06737e-05	7.72831e-06	1.87269e-05	1.00568e-05	2.89435e-05	2.91849e-05	4.06413e-06	4.9048e-06	4.20369e-06	4.32396e-05	2.95171e-05	4.52887e-05	7.45995e-06	1.98831e-05	2.63884e-05	1.21798e-05	3.95502e-05	1.517e-05	1.04726e-05	1.47722e-05	2.18534e-05
REDCITCYC: TCA cycle VI (Helicobacter)	5.08514e-06	5.51238e-05	2.50747e-05	1.11097e-05	2.09545e-05	3.35336e-05	1.82587e-05	2.86362e-05	3.2308e-05	1.48456e-05	2.74186e-05	2.75541e-05	1.43663e-05	2.42712e-05	7.45177e-06	2.74695e-05	3.32018e-05	2.81228e-05	3.9502e-05	3.41571e-05	5.51238e-05	3.08636e-05	3.14683e-05	3.3201e-05	1.4041e-05	2.18777e-05	1.24882e-05	9.61616e-06	2.52818e-05	4.20843e-05	3.75964e-05	1.2027e-05	2.72334e-05	2.8048e-05	1.25224e-05	8.03126e-06	1.52273e-05	4.04418e-05	2.66708e-05	4.31248e-05	1.51712e-05	1.87923e-05	2.44966e-05	5.08514e-06	3.69222e-05	3.20421e-05	1.11049e-05	1.31247e-05	2.0425e-05
PRPP-PWY: superpathway of histidine, purine, and pyrimidine biosynthesis	1.00534e-05	0.000176561	5.49311e-05	2.70819e-05	2.05777e-05	3.89546e-05	2.53383e-05	4.52753e-05	6.39034e-05	4.50744e-05	6.3709e-05	3.49465e-05	7.34747e-05	8.28019e-05	6.60734e-05	4.97051e-05	4.20616e-05	5.64021e-05	4.55386e-05	2.25767e-05	8.27998e-05	8.22468e-05	6.93092e-05	6.2437e-05	3.14e-05	3.32105e-05	8.43889e-05	6.55977e-05	3.01743e-05	2.92188e-05	5.66505e-05	7.21756e-05	7.28321e-05	4.97354e-05	5.96268e-05	6.62789e-05	6.73698e-05	3.72334e-05	1.88769e-05	5.80268e-05	8.22061e-05	2.89937e-05	9.35377e-05	0.000176561	4.83941e-05	3.89348e-05	7.10085e-05	5.10331e-05	4.04609e-05
FUCCAT-PWY: fucose degradation	9.24502e-07	0.000118251	3.13339e-05	3.02228e-05	1.96909e-05	2.91719e-06	2.19936e-05	1.52217e-05	3.40164e-06	2.20197e-05	6.94842e-06	9.16396e-06	1.09518e-05	6.69935e-06	3.40957e-05	8.56061e-06	2.38626e-05	1.58496e-05	3.40185e-05	9.24502e-07	9.02697e-05	7.0781e-06	2.60059e-05	1.52153e-05	5.07797e-05	7.22515e-06	4.43277e-05	3.38141e-05	2.87935e-05	2.2187e-05	9.21745e-06	1.25613e-05	3.5508e-05	0.000118251	3.5875e-05	9.16696e-05	4.25791e-05	9.94735e-06	3.96026e-05	1.92572e-05	3.94144e-05	2.38901e-05	1.21606e-05	0.000113161	3.70264e-06	0.000101626	7.29614e-05	4.721e-05	3.69834e-05
PWY-6590: superpathway of Clostridium acetobutylicum acidogenic fermentation	6.59481e-07	6.25795e-05	1.43549e-05	1.21238e-05	1.93969e-05	2.34806e-06	2.69632e-06	1.17359e-05	1.88338e-06	1.82829e-05	9.23627e-06	1.03454e-05	9.96608e-06	6.3136e-06	9.96173e-06	4.40342e-06	2.73668e-05	7.96272e-06	2.11562e-05	6.59481e-07	3.62265e-05	3.06866e-06	8.79297e-06	9.49004e-06	1.85818e-05	6.40034e-06	2.18635e-05	1.20009e-05	2.12681e-05	1.27882e-05	9.69522e-06	1.00307e-05	6.39503e-06	1.37345e-05	6.65654e-06	1.66929e-05	1.79905e-05	7.97616e-06	8.70852e-06	2.43675e-05	2.68193e-05	7.01406e-06	1.54159e-05	1.77381e-05	7.1068e-07	6.25795e-05	4.48549e-05	3.93921e-05	2.61498e-05
TCA-GLYOX-BYPASS: superpathway of glyoxylate bypass and TCA	1.51535e-06	4.51156e-05	1.23716e-05	9.20976e-06	1.90504e-05	4.79275e-06	9.50178e-06	2.4897e-05	1.61247e-05	5.00998e-06	9.75965e-06	2.05514e-06	1.63452e-05	1.1662e-05	1.51535e-06	2.05843e-06	2.37479e-05	5.54749e-06	4.51156e-05	1.55388e-05	6.34718e-06	1.91651e-05	1.93629e-05	3.58465e-06	8.21936e-06	1.84979e-05	1.59675e-05	5.7453e-06	8.24611e-06	7.56935e-06	1.29025e-05	9.20686e-06	2.50683e-05	2.43857e-05	1.91868e-06	4.14973e-06	4.90595e-06	4.1283e-05	1.76665e-05	9.79287e-06	6.62038e-06	1.21494e-05	2.75116e-05	6.42737e-06	6.36405e-06	6.10603e-06	8.73238e-06	1.23539e-05	1.61767e-05
PWY0-301: L-ascorbate degradation I (bacterial, anaerobic)	9.96687e-07	3.07296e-05	1.11572e-05	4.92433e-06	1.8692e-05	1.09229e-05	9.77653e-06	1.24651e-05	8.0609e-06	1.31015e-05	1.09159e-05	1.21461e-05	5.2783e-06	9.76768e-06	8.20824e-06	6.43479e-06	1.48884e-05	1.23961e-05	1.3839e-05	1.1483e-05	1.32869e-05	9.2301e-06	1.15388e-05	1.22936e-05	1.03107e-05	1.19547e-06	1.38736e-05	1.20255e-05	9.20036e-06	1.24043e-05	1.20133e-05	5.57471e-06	8.24286e-06	1.12902e-05	1.28685e-05	1.53554e-05	3.07296e-05	6.3624e-06	1.05278e-05	1.37233e-05	1.37293e-05	6.79538e-06	7.59522e-06	1.31493e-05	9.96687e-07	1.2583e-05	1.3274e-05	1.16276e-05	2.68457e-05
PWY-5464: superpathway of cytosolic glycolysis (plants), pyruvate dehydrogenase and TCA cycle	2.05009e-06	3.01553e-05	1.26339e-05	6.93575e-06	1.81456e-05	2.23876e-05	1.94659e-05	1.8839e-05	1.97376e-05	2.02288e-05	1.32731e-05	1.4021e-05	9.72318e-06	1.49716e-05	2.05009e-06	2.93724e-06	1.1824e-05	6.47237e-06	1.43672e-05	2.82519e-05	7.51732e-06	1.65779e-05	1.86607e-05	5.10113e-06	9.34781e-06	9.86348e-06	7.84912e-06	5.88746e-06	8.31125e-06	8.9788e-06	2.10898e-05	1.16006e-05	1.82003e-05	1.24865e-05	2.32488e-06	3.62483e-06	5.32009e-06	3.35296e-06	3.01553e-05	1.2922e-05	1.03267e-05	7.65285e-06	8.9652e-06	7.08153e-06	5.55159e-06	7.01035e-06	1.38002e-05	1.73173e-05	1.72808e-05
GLYOXYLATE-BYPASS: glyoxylate cycle	2.19989e-06	9.10894e-05	1.9749e-05	1.95973e-05	1.61053e-05	3.33087e-06	6.27624e-06	1.64103e-05	1.62139e-05	3.63949e-06	9.32842e-06	2.19989e-06	2.48301e-05	3.0368e-05	1.42975e-05	1.03914e-05	1.79528e-05	4.7997e-05	3.69721e-05	1.07929e-05	4.85168e-05	1.56384e-05	5.4921e-05	2.59877e-05	2.22275e-05	1.30569e-05	5.28461e-05	3.15218e-05	5.61223e-06	1.26457e-05	8.13501e-06	1.22264e-05	1.84865e-05	1.7216e-05	8.45496e-05	3.82794e-06	9.10894e-05	3.06136e-05	1.24141e-05	6.82726e-06	6.79504e-06	8.0846e-06	2.97705e-05	4.63766e-05	4.39819e-06	5.10122e-06	7.64884e-06	1.1766e-05	1.0743e-05
PWY-7371: 1,4-dihydroxy-6-naphthoate biosynthesis II	1.10276e-06	4.07631e-05	1.27807e-05	9.30667e-06	1.58196e-05	1.13073e-05	6.14113e-06	1.32142e-05	2.13871e-05	1.81507e-05	8.11786e-06	1.21517e-05	1.34625e-05	1.09939e-05	1.10276e-06	1.96747e-05	4.44477e-06	1.62676e-05	6.56861e-06	3.23014e-05	7.32737e-06	1.97586e-05	2.28531e-05	3.24984e-06	8.12415e-06	3.90353e-05	4.58375e-06	8.44808e-06	3.14105e-06	1.03275e-05	8.84398e-06	3.07426e-05	1.1353e-05	2.39778e-06	8.89136e-06	4.13898e-06	6.27702e-06	1.61349e-05	2.48133e-05	2.35873e-05	6.32955e-06	4.48635e-06	1.56088e-05	1.59334e-05	1.37021e-05	4.68219e-06	8.70764e-06	4.07631e-05	1.7186e-05
PWY-561: superpathway of glyoxylate cycle and fatty acid degradation	8.68559e-07	3.18919e-05	7.95015e-06	5.65532e-06	1.51089e-05	2.3688e-06	3.00173e-06	1.27068e-05	2.39413e-06	5.49382e-06	7.81789e-06	2.2891e-06	9.77534e-06	6.84487e-06	1.8074e-06	2.06389e-06	2.06925e-05	5.22605e-06	3.18919e-05	8.68559e-07	7.3664e-06	3.75503e-06	9.63743e-06	3.79413e-06	8.19863e-06	6.94276e-06	1.66941e-05	5.79389e-06	8.81717e-06	7.26105e-06	8.40006e-06	8.18364e-06	7.26522e-06	1.68821e-05	2.19935e-06	4.66974e-06	5.585e-06	9.54335e-06	8.73711e-06	1.01261e-05	7.32882e-06	6.69303e-06	1.54909e-05	7.14952e-06	9.63541e-07	7.21651e-06	9.91435e-06	1.31331e-05	1.43314e-05
PWY-5497: purine nucleobases degradation II (anaerobic)	3.04794e-06	3.76542e-05	1.54176e-05	9.60199e-06	1.49234e-05	7.79571e-06	1.19437e-05	2.49999e-05	1.82423e-05	6.1146e-06	8.51341e-06	7.54164e-06	7.17148e-06	3.47019e-05	1.32323e-05	5.83286e-06	8.14604e-06	1.33186e-05	2.76803e-05	5.88162e-06	3.76542e-05	5.57591e-06	1.40071e-05	2.14366e-05	5.1865e-06	7.20841e-06	2.90569e-05	2.23486e-05	8.72781e-06	1.61251e-05	1.74244e-05	2.48536e-05	6.93964e-06	2.95645e-05	2.57147e-05	2.10998e-05	2.44762e-05	2.05678e-05	6.82925e-06	2.0023e-05	1.40142e-05	3.6126e-05	3.27775e-05	1.85596e-05	1.54304e-05	4.80435e-06	3.07558e-06	1.20518e-05	3.79891e-06
CENTFERM-PWY: pyruvate fermentation to butanoate	4.94777e-07	4.83765e-05	1.08961e-05	9.31933e-06	1.4682e-05	1.7632e-06	2.02499e-06	8.85209e-06	1.41378e-06	1.3842e-05	6.95338e-06	7.79788e-06	7.5126e-06	4.74922e-06	7.50197e-06	3.30898e-06	2.07781e-05	5.99635e-06	1.60316e-05	4.94777e-07	2.77011e-05	2.3048e-06	6.62288e-06	7.14768e-06	1.40443e-05	4.81587e-06	1.6561e-05	9.051e-06	1.60946e-05	9.64703e-06	7.30418e-06	7.5629e-06	4.81149e-06	1.03649e-05	5.0067e-06	1.26151e-05	1.36056e-05	6.00711e-06	6.56085e-06	1.85155e-05	2.04283e-05	5.27984e-06	1.16508e-05	1.34282e-05	5.33259e-07	4.83765e-05	3.43665e-05	3.01983e-05	1.98506e-05
PWY-6922: L-N&delta;-acetylornithine biosynthesis	2.85015e-06	4.56391e-05	1.46753e-05	9.57497e-06	1.44817e-05	1.14363e-05	7.01734e-06	1.17968e-05	8.99818e-06	1.76325e-05	2.63855e-05	8.67483e-06	1.46469e-05	1.32994e-05	7.90452e-06	3.13828e-05	9.76922e-06	3.68936e-05	1.4656e-05	1.45269e-05	1.71612e-05	1.38782e-05	4.56391e-05	2.71578e-05	3.14105e-05	3.68813e-06	1.38775e-05	1.03328e-05	9.0596e-06	1.38282e-05	1.34616e-05	1.36558e-05	1.32174e-05	1.8958e-05	1.08728e-05	6.15673e-06	1.5148e-05	3.13837e-06	1.34925e-05	1.23487e-05	2.93586e-05	8.81142e-06	9.27995e-06	3.80661e-05	4.44353e-06	7.08515e-06	1.82728e-05	1.47617e-05	1.04309e-05
PWY0-166: superpathway of pyrimidine deoxyribonucleotides de novo biosynthesis (E. coli)	2.8362e-06	0.000199535	3.91491e-05	3.79046e-05	1.42963e-05	7.63998e-05	2.16686e-05	1.7688e-05	1.30795e-05	1.64374e-05	0.00012427	2.828e-05	1.72971e-05	1.99584e-05	5.1299e-05	1.61013e-05	9.50023e-06	5.86288e-05	5.33402e-05	1.25742e-05	1.26675e-05	5.1409e-05	2.87155e-05	1.27012e-05	0.000100718	1.70474e-05	4.24573e-05	2.78855e-05	2.89438e-05	5.2687e-06	2.02432e-05	0.00010228	4.01175e-05	9.26213e-05	0.00010496	0.000199535	1.67806e-05	2.8362e-06	1.32774e-05	7.11783e-05	2.22608e-05	2.59383e-05	2.8845e-05	9.15103e-05	1.11601e-05	1.61603e-05	3.56165e-05	4.47525e-05	6.47111e-05
PWY-7184: pyrimidine deoxyribonucleotides de novo biosynthesis I	2.55467e-06	0.000189463	3.64736e-05	3.68131e-05	1.2927e-05	7.05938e-05	1.96419e-05	1.60022e-05	1.18195e-05	1.48702e-05	0.000139354	2.56694e-05	1.56627e-05	1.8065e-05	4.66566e-05	1.45688e-05	8.5733e-06	5.37812e-05	4.87568e-05	1.13673e-05	1.14476e-05	4.70618e-05	2.61026e-05	1.14707e-05	9.33327e-05	1.54356e-05	3.85706e-05	2.5274e-05	2.62439e-05	4.74927e-06	1.8329e-05	9.50855e-05	3.65669e-05	8.55244e-05	9.74603e-05	0.000189463	1.51798e-05	2.55467e-06	1.20047e-05	6.55216e-05	2.02059e-05	2.35098e-05	2.61994e-05	8.46653e-05	1.00892e-05	1.45987e-05	3.24338e-05	4.08909e-05	5.93104e-05
NAD-BIOSYNTHESIS-II: NAD salvage pathway III (to nicotinamide riboside)	5.10114e-06	0.000103615	4.65991e-05	2.44567e-05	1.23093e-05	3.49838e-05	1.9083e-05	7.18415e-05	2.29346e-05	5.76287e-05	3.6607e-05	2.41182e-05	4.39309e-05	2.77755e-05	4.71556e-05	5.10114e-06	3.81535e-05	4.20604e-05	0.000103615	2.13784e-05	8.45662e-05	4.84024e-05	1.33123e-05	1.96668e-05	2.63916e-05	7.97039e-05	5.86306e-05	6.04481e-05	2.86422e-05	1.79019e-05	7.43348e-05	3.32849e-05	5.98569e-05	8.17293e-05	2.86239e-05	6.02978e-05	4.28282e-05	4.89918e-05	1.53948e-05	4.66558e-05	6.14666e-05	5.82201e-05	3.10889e-05	5.78823e-05	5.72642e-05	9.27495e-05	4.2943e-05	3.79561e-05	3.43255e-05
PWY-6961: L-ascorbate degradation II (bacterial, aerobic)	2.6626e-07	3.02038e-05	7.46089e-06	5.5125e-06	1.20148e-05	1.53349e-06	7.66749e-06	1.08133e-05	1.23892e-06	1.24564e-05	5.60658e-06	5.5622e-06	5.96727e-06	1.77524e-06	5.4116e-06	3.63866e-06	1.08237e-05	7.91923e-06	8.08827e-06	6.18519e-07	8.86737e-06	4.90359e-06	8.99736e-06	1.22345e-05	6.40344e-06	1.24398e-06	1.00531e-05	1.40468e-05	6.48473e-06	9.52896e-06	2.9593e-06	2.8021e-06	4.53279e-06	1.18085e-05	1.21822e-05	1.32426e-05	3.02038e-05	3.53019e-06	1.18703e-05	7.91623e-06	1.25453e-05	2.92276e-06	4.61854e-06	1.01613e-05	2.6626e-07	6.68143e-06	7.52134e-06	8.29223e-06	2.23014e-05
PWY-6545: pyrimidine deoxyribonucleotides de novo biosynthesis III	2.52772e-06	7.31634e-05	2.43202e-05	1.68228e-05	1.19972e-05	4.25231e-05	1.63315e-05	1.45912e-05	1.14654e-05	1.40709e-05	4.08867e-05	2.14081e-05	1.52299e-05	1.70319e-05	1.63243e-05	1.37185e-05	7.84902e-06	4.3822e-05	4.06287e-05	1.11422e-05	1.00244e-05	4.08435e-05	2.41569e-05	9.904e-06	4.7333e-05	1.50601e-05	2.69339e-05	2.20014e-05	1.70082e-05	4.61758e-06	1.60227e-05	7.31634e-05	3.04667e-05	3.44283e-05	6.10025e-05	4.35412e-05	1.25908e-05	2.52772e-06	1.15144e-05	6.09257e-05	1.75385e-05	2.32868e-05	2.31487e-05	6.13092e-05	9.72975e-06	1.2784e-05	2.78037e-05	3.75712e-05	4.64874e-05
PWY-6562: norspermidine biosynthesis	2.618e-07	4.9015e-05	1.52489e-05	1.18727e-05	1.15774e-05	3.2527e-06	5.43205e-06	1.06312e-05	1.92266e-05	1.30563e-05	6.81722e-06	6.89292e-06	1.45156e-05	6.32246e-06	3.06831e-05	8.49198e-06	2.60615e-05	9.21551e-06	3.21562e-05	6.66271e-07	4.38963e-05	3.5456e-06	8.23636e-06	8.43278e-06	1.33637e-05	7.07617e-06	4.9015e-05	1.29435e-05	1.60094e-05	9.53994e-06	1.73998e-05	6.79996e-06	3.27924e-06	2.65291e-05	2.29682e-05	1.69759e-05	3.8139e-05	7.19825e-06	6.78229e-06	1.42471e-05	1.47454e-05	7.75053e-06	1.23915e-05	2.43728e-05	2.618e-07	3.77736e-05	3.33246e-05	2.74591e-05	2.56667e-05
ARGININE-SYN4-PWY: L-ornithine biosynthesis II	2.10567e-06	3.97084e-05	1.24375e-05	8.83755e-06	1.08364e-05	8.91629e-06	5.24872e-06	9.36347e-06	6.62997e-06	1.71964e-05	2.64566e-05	6.52238e-06	1.1108e-05	9.65464e-06	6.11098e-06	2.9044e-05	8.56373e-06	3.08455e-05	1.44206e-05	1.12799e-05	1.27767e-05	1.09304e-05	3.97084e-05	2.27469e-05	2.92715e-05	2.70956e-06	1.01092e-05	7.5708e-06	7.70421e-06	1.16688e-05	1.10972e-05	1.21126e-05	9.99422e-06	1.74702e-05	7.52444e-06	4.67038e-06	1.07226e-05	2.15772e-06	1.11824e-05	1.0384e-05	2.80848e-05	7.52344e-06	6.79222e-06	3.27183e-05	3.95799e-06	6.20715e-06	1.82386e-05	1.47922e-05	8.07366e-06
PWY-6595: superpathway of guanosine nucleotides degradation (plants)	1.71266e-06	3.67703e-05	1.07823e-05	6.1898e-06	1.08301e-05	1.25921e-05	1.43938e-05	6.77537e-06	7.0065e-06	5.9392e-06	1.35025e-05	1.56377e-05	6.80942e-06	1.89024e-05	3.59936e-06	1.15334e-05	1.37676e-05	1.19105e-05	1.20238e-05	3.56726e-06	2.19591e-05	9.6561e-06	9.63339e-06	1.69754e-05	1.07784e-05	2.37892e-06	1.18412e-05	1.02899e-05	9.5839e-06	1.32853e-05	2.0977e-05	1.72512e-05	4.52933e-06	1.97704e-05	9.25913e-06	9.05877e-06	6.78941e-06	1.32238e-05	1.11211e-05	1.27605e-05	8.97204e-06	3.67703e-05	1.40476e-05	5.32137e-06	9.96493e-06	2.2933e-06	3.25108e-06	6.87278e-06	2.19114e-06
PWY-6607: guanosine nucleotides degradation I	1.69354e-06	3.45493e-05	1.02786e-05	5.84679e-06	1.07608e-05	1.16549e-05	1.37347e-05	6.70601e-06	6.77601e-06	5.57734e-06	1.27197e-05	1.4188e-05	6.65653e-06	1.89209e-05	3.43352e-06	1.13144e-05	1.15985e-05	1.20443e-05	1.14771e-05	3.52534e-06	2.21429e-05	9.3519e-06	9.5965e-06	1.65867e-05	1.05421e-05	2.36879e-06	1.1573e-05	1.03187e-05	7.772e-06	1.24586e-05	2.02162e-05	1.62485e-05	4.3036e-06	1.59961e-05	9.3907e-06	8.66905e-06	6.71524e-06	1.30205e-05	1.04865e-05	1.24096e-05	8.72419e-06	3.45493e-05	1.39429e-05	5.19564e-06	9.62872e-06	2.20052e-06	3.11378e-06	6.45329e-06	2.15966e-06
PWY-5690: TCA cycle II (plants and fungi)	1.10669e-06	1.96121e-05	7.20132e-06	4.29604e-06	1.04487e-05	1.24969e-05	1.07861e-05	1.04173e-05	1.09738e-05	1.13002e-05	7.25219e-06	7.70143e-06	5.30491e-06	8.24179e-06	1.10669e-06	1.58731e-06	6.45696e-06	3.51616e-06	7.88043e-06	1.96121e-05	4.08736e-06	9.14427e-06	1.02991e-05	2.76311e-06	5.08309e-06	5.39255e-06	4.25891e-06	3.19273e-06	4.5195e-06	4.89244e-06	1.16758e-05	6.3448e-06	1.00688e-05	6.80368e-06	1.25496e-06	1.95873e-06	2.88336e-06	1.81684e-06	1.69926e-05	7.1039e-06	5.64382e-06	4.16329e-06	4.88918e-06	3.84272e-06	3.0228e-06	3.80821e-06	7.58079e-06	9.58301e-06	9.47482e-06
KETOGLUCONMET-PWY: ketogluconate metabolism	1.79024e-06	2.85688e-05	1.02864e-05	5.16191e-06	1.02787e-05	5.97454e-06	3.55799e-06	1.88274e-05	1.30233e-05	1.17305e-05	9.51026e-06	4.792e-06	2.08395e-05	8.8305e-06	1.60293e-05	8.52259e-06	7.18472e-06	1.07299e-05	1.48915e-05	5.20442e-06	1.81684e-05	8.32385e-06	4.72578e-06	9.62247e-06	8.50477e-06	1.79024e-06	1.43875e-05	1.34227e-05	6.4903e-06	7.47507e-06	1.38649e-05	8.90367e-06	1.51617e-05	9.38765e-06	6.2326e-06	6.7599e-06	1.50365e-05	7.96894e-06	6.85897e-06	1.10609e-05	1.22279e-05	1.21368e-05	3.04689e-06	7.38009e-06	4.47205e-06	1.67352e-05	1.33221e-05	1.06038e-05	2.85688e-05
PWY-5136: fatty acid &beta;-oxidation II (plant peroxisome)	3.26109e-07	3.93845e-05	9.67762e-06	8.81676e-06	9.69482e-06	1.18122e-06	1.33791e-06	6.61042e-06	9.45359e-07	1.0179e-05	4.89833e-06	5.07546e-06	5.03502e-06	3.4066e-06	1.76291e-05	2.21153e-06	1.60845e-05	4.5359e-06	1.94383e-05	3.26109e-07	2.85588e-05	1.53048e-06	4.52988e-06	5.5944e-06	1.02565e-05	3.20537e-06	2.53772e-05	7.09109e-06	1.64327e-05	7.06777e-06	5.01697e-06	5.83126e-06	3.15697e-06	1.02708e-05	8.57166e-06	1.23075e-05	1.8173e-05	3.99051e-06	4.46617e-06	1.26811e-05	1.58223e-05	3.58317e-06	8.00041e-06	1.94755e-05	3.82146e-07	3.93845e-05	2.88298e-05	2.15798e-05	1.21293e-05
PWY-7031: protein N-glycosylation (bacterial)	3.61414e-07	1.89951e-05	7.02175e-06	4.56264e-06	9.45715e-06	7.10299e-06	5.84658e-06	5.09138e-06	8.62249e-06	1.23674e-05	4.11249e-06	6.2848e-06	7.81439e-06	5.30843e-06	3.61414e-07	1.04457e-05	2.69816e-06	1.17968e-05	2.89124e-06	1.24099e-05	3.48901e-06	1.34786e-05	8.6553e-06	1.6854e-06	4.48158e-06	1.5082e-05	4.644e-06	8.2606e-06	1.96351e-06	6.54298e-06	6.11988e-06	1.89403e-05	6.61454e-06	8.93166e-07	6.99769e-06	4.26136e-06	8.00973e-07	1.27844e-05	9.4116e-06	1.89951e-05	2.19295e-06	3.60546e-06	9.82763e-06	5.73092e-06	1.03134e-05	3.896e-06	5.13697e-06	1.65449e-05	9.57604e-06
P108-PWY: pyruvate fermentation to propanoate I	1.35694e-06	2.99416e-05	1.05521e-05	7.00417e-06	8.77085e-06	5.8984e-06	3.04424e-06	1.66466e-05	1.53495e-05	5.45876e-06	6.50373e-06	4.26125e-06	1.22395e-05	7.18117e-06	2.66096e-05	3.85588e-06	6.94237e-06	6.77033e-06	2.99416e-05	7.79713e-06	2.11741e-05	2.14543e-05	1.85581e-05	1.83513e-05	9.77701e-06	7.69254e-06	7.27086e-06	2.06152e-05	7.09969e-06	3.39456e-06	1.03357e-05	1.47547e-05	7.19105e-06	1.15407e-05	1.23812e-05	1.35915e-05	9.26632e-06	1.55965e-05	7.72457e-06	4.20076e-06	2.40208e-05	3.027e-06	1.58908e-05	2.42246e-05	1.33305e-05	3.62937e-06	4.38001e-06	5.94588e-06	2.25732e-06
PWY-7434: terminal O-glycans residues modification (via type 2 precursor disaccharide)	1.59615e-06	3.51755e-05	8.12935e-06	5.69286e-06	8.63736e-06	4.34621e-06	4.26851e-06	3.62458e-06	1.65039e-06	8.19285e-06	4.13338e-06	9.28223e-06	4.14224e-06	9.32084e-06	6.45264e-06	3.98204e-06	6.89278e-06	5.81956e-06	4.43965e-06	5.84276e-06	7.48664e-06	3.90732e-06	1.59615e-06	7.07273e-06	9.17881e-06	1.01787e-05	1.7613e-05	6.8749e-06	3.92791e-06	4.36502e-06	1.09709e-05	4.47462e-06	6.49807e-06	1.00418e-05	1.9706e-05	3.51755e-05	1.22596e-05	5.00803e-06	8.15972e-06	7.70254e-06	1.19984e-05	2.02086e-05	3.54229e-06	1.0075e-05	8.77976e-06	9.7608e-06	4.38556e-06	2.97787e-06	1.32201e-05
PWY-7211: superpathway of pyrimidine deoxyribonucleotides de novo biosynthesis	4.68245e-06	9.83926e-05	2.81328e-05	1.76333e-05	8.43345e-06	1.9756e-05	1.14999e-05	1.78469e-05	2.17213e-05	1.83596e-05	3.40094e-05	2.86058e-05	2.33541e-05	2.88683e-05	3.52758e-05	1.92509e-05	1.24575e-05	4.15653e-05	2.47027e-05	9.46863e-06	1.92523e-05	4.21235e-05	3.01781e-05	1.73846e-05	4.27221e-05	1.9513e-05	3.62074e-05	2.7465e-05	1.99054e-05	7.20116e-06	2.40042e-05	3.65527e-05	3.41953e-05	6.42457e-05	3.96197e-05	7.99533e-05	2.21666e-05	4.68245e-06	1.53928e-05	2.94898e-05	2.93178e-05	3.06735e-05	3.97672e-05	9.83926e-05	1.52729e-05	1.81959e-05	3.3356e-05	3.47033e-05	5.53192e-05
PWY-7389: superpathway of anaerobic energy metabolism (invertebrates)	7.92976e-07	1.86416e-05	5.4555e-06	3.91928e-06	7.12732e-06	1.54795e-06	3.14003e-06	5.16836e-06	1.35163e-05	9.53216e-07	4.29485e-06	1.87647e-06	6.49693e-06	5.33818e-06	6.17916e-06	1.84189e-06	4.28652e-06	3.79078e-06	7.10345e-06	4.09066e-06	1.09365e-05	1.0023e-05	6.33774e-06	4.6055e-06	3.27169e-06	2.88399e-06	5.61696e-06	1.57472e-05	3.88189e-06	2.19381e-06	6.26016e-06	6.90325e-06	5.57517e-06	5.53674e-06	6.6006e-06	5.55355e-06	1.63331e-06	1.40428e-05	2.53349e-06	3.41107e-06	2.89038e-06	1.17455e-06	1.16707e-05	1.86416e-05	9.55059e-06	1.66225e-06	2.04025e-06	3.14191e-06	3.04597e-06
FUC-RHAMCAT-PWY: superpathway of fucose and rhamnose degradation	1.3912e-06	2.15713e-05	8.45254e-06	4.06308e-06	5.21574e-06	2.52952e-06	7.20122e-06	8.19725e-06	3.85908e-06	1.19136e-05	6.73354e-06	8.56687e-06	1.00639e-05	8.46523e-06	7.81456e-06	6.5153e-06	1.18082e-05	1.11491e-05	1.61351e-05	1.3912e-06	1.50157e-05	6.2298e-06	1.1778e-05	8.75752e-06	1.02235e-05	5.55427e-06	8.64401e-06	1.14282e-05	5.84144e-06	5.54347e-06	7.84733e-06	1.00997e-05	1.07954e-05	1.95486e-05	1.12691e-05	9.35651e-06	1.17173e-05	5.96603e-06	1.06648e-05	9.39653e-06	1.04525e-05	2.15713e-05	8.84144e-06	8.49214e-06	1.43526e-06	5.43487e-06	7.13806e-06	1.14886e-05	5.97464e-06
PWY-622: starch biosynthesis	2.98678e-06	0.000176059	3.19594e-05	3.37283e-05	4.63971e-06	9.65209e-06	5.55551e-06	4.42006e-05	6.34848e-05	2.41165e-05	2.70993e-05	7.23684e-06	3.47657e-05	5.90639e-05	1.09562e-05	1.88415e-05	3.67563e-06	2.44219e-05	2.67556e-05	1.15032e-05	4.95345e-05	4.96512e-05	3.86253e-05	2.42515e-05	1.9036e-05	7.0751e-06	0.000176059	1.24213e-05	4.23041e-05	4.1993e-06	2.77064e-05	2.64709e-05	3.07433e-05	1.70305e-05	2.04999e-05	1.99942e-05	3.21325e-05	1.01324e-05	9.87977e-06	3.59776e-05	0.000129385	6.63167e-06	0.000106586	9.69155e-05	6.74186e-05	9.50721e-06	8.62884e-06	1.74332e-05	1.41589e-05
PWY1G-0: mycothiol biosynthesis	4.39431e-07	1.13765e-05	3.70129e-06	2.49179e-06	4.45841e-06	1.89642e-06	2.30005e-06	4.77273e-06	1.06694e-05	6.3096e-07	1.86021e-06	8.91508e-07	6.55267e-06	2.16814e-06	4.88439e-06	2.72389e-06	4.40102e-06	5.13776e-06	5.5084e-06	3.00562e-06	4.35066e-06	8.29732e-06	4.74849e-06	3.08676e-06	1.88605e-06	1.84393e-06	6.29999e-06	1.13765e-05	3.88531e-06	2.14236e-06	2.13143e-06	4.9462e-06	3.96827e-06	3.93371e-06	4.59771e-06	3.87703e-06	1.84362e-06	7.13524e-06	1.49213e-06	1.59386e-06	6.31782e-06	1.50907e-06	7.40833e-06	6.21712e-06	5.74538e-06	6.01262e-07	8.89812e-07	1.77977e-06	2.79836e-06
PWY-7384: anaerobic energy metabolism (invertebrates, mitochondrial)	4.88822e-07	1.19514e-05	3.41912e-06	2.50108e-06	4.44894e-06	9.58592e-07	1.9468e-06	3.22258e-06	8.54217e-06	5.8854e-07	2.66241e-06	1.16085e-06	4.06059e-06	3.32395e-06	3.86259e-06	1.13821e-06	2.66097e-06	2.3512e-06	4.43989e-06	2.54868e-06	6.89238e-06	6.29707e-06	3.9524e-06	2.86083e-06	2.02809e-06	1.78843e-06	3.4818e-06	9.97708e-06	2.4083e-06	1.35689e-06	3.90241e-06	4.30709e-06	3.47712e-06	3.44974e-06	4.10151e-06	3.45133e-06	1.00819e-06	8.99696e-06	1.57184e-06	2.11888e-06	1.79457e-06	7.25327e-07	7.33347e-06	1.19514e-05	6.09442e-06	1.02601e-06	1.2646e-06	1.94848e-06	1.88425e-06
P105-PWY: TCA cycle IV (2-oxoglutarate decarboxylase)	1.00952e-06	1.62935e-05	5.26555e-06	3.57056e-06	4.05808e-06	8.27944e-06	5.4081e-06	6.96189e-06	1.06611e-05	6.02988e-06	2.58633e-06	4.63598e-06	1.85877e-06	2.65095e-06	1.00952e-06	1.44048e-06	5.15178e-06	2.09157e-06	6.98946e-06	7.20959e-06	3.4336e-06	1.40293e-05	4.77572e-06	1.94672e-06	3.51865e-06	5.40531e-06	2.12885e-06	2.66462e-06	3.99189e-06	4.27219e-06	1.38743e-06	6.84379e-06	6.0443e-06	3.32355e-06	1.38563e-06	4.20534e-06	2.38919e-06	1.19222e-05	1.64761e-06	4.23256e-06	2.00449e-06	1.32251e-06	1.19527e-05	3.57879e-06	6.28681e-06	7.46788e-06	4.57647e-06	6.89528e-06	3.81072e-06
PWY-8131: 5'-deoxyadenosine degradation II	1.83198e-06	3.55743e-05	6.48216e-06	6.13785e-06	3.74579e-06	3.03298e-06	2.63636e-06	4.36145e-06	3.55743e-05	6.79234e-06	4.33016e-06	3.96569e-06	7.90813e-06	2.61267e-05	2.3772e-06	8.12679e-06	3.22211e-06	6.64699e-06	6.5367e-06	4.37831e-06	6.01775e-06	6.45251e-06	1.19473e-05	4.34063e-06	5.14826e-06	2.03404e-06	2.03696e-06	2.96423e-06	1.91067e-06	6.3903e-06	4.4515e-06	1.27585e-05	3.28988e-06	4.13801e-06	4.03629e-06	4.09672e-06	4.60975e-06	1.10073e-05	6.45932e-06	6.87972e-06	1.07542e-05	3.88222e-06	4.03825e-06	2.06789e-05	2.61454e-06	3.65779e-06	3.10801e-06	5.87135e-06	6.69897e-06
GLUCUROCAT-PWY: superpathway of &beta;-D-glucuronosides degradation	1.13933e-06	2.83573e-05	5.5967e-06	4.24076e-06	2.80892e-06	4.42661e-06	4.48622e-06	9.66362e-06	4.3053e-06	1.04368e-05	3.8788e-06	4.00981e-06	4.9891e-06	4.5819e-06	1.86272e-06	3.562e-06	3.2534e-06	2.79645e-06	4.53252e-06	6.17561e-06	6.12067e-06	8.46255e-06	6.10862e-06	1.88636e-06	2.62071e-06	2.83573e-05	2.03083e-06	1.75411e-06	3.41787e-06	3.93069e-06	5.89966e-06	8.08103e-06	1.1461e-05	1.48379e-06	1.38246e-06	3.98998e-06	1.13933e-06	1.06022e-05	9.81245e-06	4.21674e-06	3.54934e-06	6.57512e-06	4.71432e-06	2.70974e-06	6.61012e-06	6.21502e-06	9.9416e-06	1.12954e-05	7.21748e-06
RHAMCAT-PWY: L-rhamnose degradation I	1.94141e-06	2.60147e-05	5.92933e-06	4.00128e-06	2.66261e-06	4.77891e-06	3.87266e-06	5.06187e-06	4.13852e-06	7.58802e-06	5.54146e-06	6.68632e-06	9.8094e-06	2.60147e-05	4.02448e-06	5.05307e-06	7.24482e-06	7.87837e-06	9.49068e-06	3.51193e-06	7.32484e-06	6.58379e-06	6.80871e-06	5.66851e-06	5.0722e-06	7.07203e-06	4.52545e-06	6.21621e-06	3.05162e-06	2.82335e-06	6.82997e-06	7.51099e-06	5.73518e-06	9.55548e-06	5.95269e-06	4.39083e-06	6.16057e-06	3.80255e-06	5.45345e-06	5.54179e-06	5.42772e-06	1.97388e-05	6.3771e-06	3.95199e-06	4.3416e-06	2.54985e-06	3.40008e-06	5.85041e-06	2.90201e-06
PWY-6507: 4-deoxy-L-threo-hex-4-enopyranuronate degradation	6.63859e-07	3.10288e-05	7.6715e-06	6.01668e-06	2.64483e-06	4.9604e-06	4.55531e-06	1.12273e-05	1.11153e-05	1.15608e-05	3.53426e-06	3.45408e-06	1.23305e-05	3.10288e-05	1.59335e-06	6.19163e-06	4.69033e-06	5.43414e-06	4.72492e-06	7.51138e-06	8.00258e-06	9.26182e-06	7.67622e-06	6.63859e-07	4.22841e-06	3.08592e-05	2.46291e-06	3.16053e-06	3.95461e-06	3.30837e-06	6.91491e-06	1.04458e-05	1.25931e-05	2.68413e-06	1.16761e-06	1.57962e-06	1.54071e-06	1.26932e-05	1.04189e-05	6.06354e-06	1.12689e-05	5.38069e-06	8.36247e-06	1.22187e-05	7.12348e-06	7.48639e-06	1.2875e-05	1.49116e-05	8.45526e-06
PWY-7242: D-fructuronate degradation	1.14787e-06	3.09196e-05	7.10845e-06	5.24814e-06	2.57506e-06	5.09269e-06	4.62377e-06	1.0996e-05	1.03962e-05	1.18677e-05	3.44718e-06	3.44188e-06	7.04106e-06	2.30376e-05	1.46181e-06	5.35153e-06	4.637e-06	4.84104e-06	4.42678e-06	7.20562e-06	7.47928e-06	9.45642e-06	7.98197e-06	1.38754e-06	2.78269e-06	3.09196e-05	2.52021e-06	2.13559e-06	4.06343e-06	3.57833e-06	6.50184e-06	1.00486e-05	1.2419e-05	2.39711e-06	1.14787e-06	4.67787e-06	1.43506e-06	1.21194e-05	1.03317e-05	5.1534e-06	8.00711e-06	5.67726e-06	6.79125e-06	8.52462e-06	7.0943e-06	7.55004e-06	1.04433e-05	1.34708e-05	8.08523e-06
POLYAMINSYN3-PWY: superpathway of polyamine biosynthesis II	0	3.77486e-05	1.03422e-05	8.82613e-06	1.95104e-05	1.39597e-05	2.85684e-06	4.29233e-06	1.6721e-05	2.34884e-05	6.17789e-06	2.21518e-05	5.8961e-06	3.77486e-05	1.99445e-06	2.39333e-05	7.89007e-06	2.56836e-05	4.82271e-06	1.65488e-05	0	4.05235e-06	2.7344e-05	3.21058e-06	1.78021e-05	8.5436e-06	3.22017e-06	4.51019e-06	5.38946e-06	1.69964e-05	1.02602e-05	7.23311e-06	4.03982e-06	3.21076e-06	7.67313e-06	3.03885e-06	5.81621e-06	8.71297e-06	1.20237e-05	4.16708e-06	2.63042e-05	8.51664e-07	1.35616e-06	2.26667e-05	1.91358e-06	2.33393e-06	1.00122e-05	1.79893e-05	6.23929e-06
PWY-8190: L-glutamate degradation XI (reductive Stickland reaction)	0	1.89694e-05	1.02075e-05	4.49699e-06	9.22524e-06	1.55934e-05	1.12453e-05	1.00949e-05	1.77848e-05	8.5608e-06	1.58462e-05	1.32647e-05	8.03299e-06	1.78624e-05	9.0403e-06	1.33701e-05	1.44865e-05	1.5999e-05	1.00115e-05	7.6161e-06	1.89694e-05	1.09648e-05	1.14104e-05	1.2365e-05	9.57195e-06	5.8124e-06	0	7.64079e-06	9.1557e-06	1.06619e-05	1.02838e-05	6.15852e-06	9.72692e-06	1.17055e-05	7.86096e-06	7.88593e-06	1.48237e-05	5.5772e-06	1.00643e-05	1.0001e-05	1.03976e-05	1.43351e-05	1.75116e-06	2.00359e-06	1.24711e-06	1.66255e-05	7.66832e-06	6.60483e-06	6.4032e-06
PWY-6749: CMP-legionaminate biosynthesis I	0	2.71503e-05	6.50912e-06	5.80929e-06	6.91483e-06	1.54145e-05	5.98578e-06	2.76272e-06	1.04118e-05	1.81328e-05	5.42397e-06	6.90999e-06	1.44233e-06	2.1028e-06	4.20364e-07	9.12225e-06	3.16942e-06	6.6858e-06	9.72974e-07	6.0381e-06	3.90867e-06	1.97856e-05	9.94979e-06	0	6.11716e-06	1.78606e-05	5.09925e-06	2.39769e-06	1.29363e-06	7.54515e-06	5.04055e-06	6.22432e-06	7.60184e-06	6.67541e-07	1.24313e-06	3.03955e-06	1.4303e-06	4.19827e-06	8.13888e-06	2.71503e-05	2.75425e-06	2.43407e-06	3.0577e-06	2.96606e-06	1.41469e-05	2.13247e-06	5.659e-06	1.41368e-05	1.02604e-05
PWY-7118: chitin deacetylation	0	2.48483e-05	2.92318e-06	3.67005e-06	3.06439e-06	8.63052e-07	7.16539e-07	0	2.82913e-06	1.33762e-06	3.32748e-06	2.08884e-06	4.3e-06	2.48483e-05	4.0819e-06	3.67904e-06	1.41222e-06	3.29876e-06	2.20569e-06	1.05087e-06	2.34521e-06	5.62727e-06	6.96555e-06	1.87656e-06	2.3496e-06	7.833e-07	1.13001e-06	3.561e-06	1.3591e-06	1.57599e-06	2.44064e-06	2.66637e-06	1.05352e-06	2.31614e-06	9.20513e-07	9.04529e-07	9.09548e-07	7.14497e-07	2.48781e-06	2.52005e-06	3.55072e-06	3.75666e-06	7.15612e-06	1.77261e-06	1.48773e-06	2.38637e-06	3.55313e-06	1.29103e-06	2.38167e-06
PWY-6293: superpathway of L-cysteine biosynthesis (fungi)	0	4.70188e-05	1.4292e-05	1.16065e-05	2.75813e-06	3.78131e-06	2.72091e-06	1.39921e-05	1.06853e-05	2.99903e-05	3.97102e-06	6.21429e-06	1.85672e-05	1.7717e-05	2.6746e-05	1.32633e-06	1.60534e-05	2.30609e-05	1.87426e-05	1.12506e-06	1.22133e-05	1.14949e-05	4.68648e-06	6.00015e-06	1.39539e-05	2.73389e-06	3.71108e-05	2.3293e-05	7.75181e-06	8.63903e-06	1.44609e-05	3.85052e-06	3.76352e-05	1.41222e-05	1.98565e-05	1.36442e-05	2.00028e-05	1.11417e-06	1.34994e-06	1.57178e-05	4.70188e-05	1.47941e-05	1.12389e-05	3.59169e-05	4.85465e-06	2.42215e-05	1.65321e-05	1.15868e-05	7.35582e-06
PWY-801: homocysteine and cysteine interconversion	0	3.19048e-05	9.00829e-06	7.61883e-06	1.66213e-06	2.28503e-06	1.63982e-06	8.56377e-06	6.54804e-06	1.88528e-05	2.39974e-06	3.78327e-06	1.15916e-05	1.09875e-05	1.70512e-05	7.97842e-07	9.94216e-06	1.44799e-05	1.16612e-05	6.76222e-07	7.46399e-06	7.00939e-06	2.84294e-06	3.64862e-06	8.64534e-06	1.64522e-06	2.35697e-05	1.45089e-05	4.74692e-06	5.28787e-06	8.88757e-06	2.32625e-06	2.41538e-05	8.72652e-06	1.22979e-05	8.39046e-06	1.25893e-05	6.69424e-07	8.12074e-07	9.67314e-06	3.19048e-05	9.04261e-06	6.86613e-06	2.49326e-05	2.93522e-06	1.50096e-05	1.0221e-05	7.08532e-06	4.46986e-06
PWY-821: superpathway of sulfur amino acid biosynthesis (Saccharomyces cerevisiae)	0	8.78058e-05	2.84311e-05	2.25362e-05	1.91165e-05	1.20896e-05	2.06941e-05	3.99753e-05	0	6.09704e-05	1.2154e-06	2.92124e-05	5.79587e-05	5.18171e-06	1.35937e-05	1.51959e-05	5.61127e-05	3.89826e-05	3.16989e-05	2.75267e-05	1.51526e-05	3.37874e-05	7.54647e-05	3.03954e-06	7.22539e-05	2.00916e-05	1.19521e-05	5.0546e-05	1.22357e-05	2.95553e-05	5.70466e-05	5.91296e-06	2.5038e-05	6.27509e-06	5.39651e-06	0	2.69651e-05	4.44455e-06	4.60099e-05	2.34167e-06	3.94199e-05	4.05183e-05	4.60529e-05	3.07472e-05	3.9187e-06	6.00408e-05	8.78058e-05	3.53339e-05	5.90584e-05
GLYCOL-GLYOXDEG-PWY: superpathway of glycol metabolism and degradation	0	2.45162e-05	7.03447e-06	5.7675e-06	1.07059e-05	2.40708e-06	1.97611e-06	6.10643e-06	8.29546e-06	3.62903e-06	5.05514e-06	2.42692e-06	6.31858e-06	3.74495e-06	1.4995e-05	2.6428e-06	1.5778e-05	5.1201e-06	2.45162e-05	0	7.62982e-06	1.73404e-06	9.03204e-06	1.01806e-05	1.27022e-05	1.00769e-06	1.22164e-05	5.52129e-06	5.83305e-06	8.85302e-06	4.26032e-06	6.72259e-06	1.35046e-06	1.14979e-05	1.33556e-05	6.24997e-06	2.28536e-05	3.58343e-06	4.7223e-06	5.16375e-06	6.17493e-06	2.51195e-06	3.50525e-06	2.20017e-05	0	4.69615e-06	4.97501e-06	1.51795e-05	1.28048e-05
DARABCATK12-PWY: D-arabinose degradation I	0	2.34803e-05	7.39972e-06	6.3474e-06	9.17984e-06	1.34407e-06	2.09917e-06	5.40447e-06	2.95354e-06	7.6052e-06	3.87057e-06	6.13928e-06	5.06679e-06	2.64679e-06	1.74332e-05	2.40704e-06	1.42974e-05	4.32722e-06	2.28111e-05	0	7.71236e-06	1.59471e-06	8.02092e-06	7.4619e-06	1.3572e-05	9.04188e-07	1.00592e-05	5.30113e-06	6.46209e-06	8.98228e-06	3.71269e-06	5.82732e-06	1.34524e-06	1.39868e-05	1.17142e-05	2.02913e-05	1.97897e-05	2.89752e-06	5.07004e-06	7.51138e-06	7.11586e-06	2.63487e-06	3.0274e-06	2.34803e-05	0	6.80288e-06	5.56055e-06	2.20229e-05	1.82273e-05
PWY1ZNC-1: assimilatory sulfate reduction IV	0	3.65159e-05	1.01204e-05	9.03219e-06	5.9258e-06	3.63627e-06	6.3447e-06	1.3791e-05	0	3.02812e-05	3.48433e-07	9.78076e-06	2.10924e-05	1.50621e-06	4.03586e-06	4.53083e-06	1.89765e-05	1.27102e-05	1.0072e-05	9.43566e-06	4.56199e-06	1.15791e-05	2.95984e-05	8.76095e-07	2.56465e-05	7.44551e-06	3.57595e-06	1.7707e-05	3.62388e-06	9.16969e-06	2.0263e-05	1.71886e-06	8.24471e-06	1.82232e-06	1.56533e-06	0	8.50662e-06	1.31559e-06	1.5374e-05	6.76244e-07	1.39132e-05	1.383e-05	1.51611e-05	1.01985e-05	1.14009e-06	2.50126e-05	3.65159e-05	1.17335e-05	2.03539e-05
UDPNACETYLGALSYN-PWY: UDP-N-acetyl-D-glucosamine biosynthesis II	0	4.58205e-05	1.0367e-05	1.06957e-05	3.03487e-06	5.98748e-06	2.7933e-06	3.80238e-05	0	1.16631e-05	1.11931e-05	1.06516e-06	2.26058e-05	1.91694e-05	3.89549e-05	1.35784e-06	9.23797e-06	1.69026e-05	1.9424e-05	1.99125e-06	2.60859e-05	7.71254e-06	1.31599e-06	1.92683e-06	3.56226e-06	1.36303e-06	1.593e-05	1.68197e-05	4.851e-06	2.06293e-06	9.94065e-06	6.01597e-06	9.2061e-06	7.79707e-06	5.7569e-06	1.16235e-05	2.17028e-05	3.94819e-06	3.62613e-06	1.89938e-06	1.29088e-05	9.99295e-06	2.18495e-06	9.47548e-06	2.15659e-06	3.01863e-05	1.69054e-05	4.25359e-06	2.01749e-06
PWY-7323: superpathway of GDP-mannose-derived O-antigen building blocks biosynthesis	0	5.94212e-05	6.67477e-06	9.04032e-06	2.63698e-06	5.91091e-06	1.12499e-06	5.73769e-06	1.38364e-05	6.98502e-06	2.88322e-06	4.09003e-06	4.30093e-06	5.94212e-05	2.24386e-06	9.07353e-06	1.8242e-06	3.78283e-06	6.57175e-06	6.40566e-06	6.62195e-06	5.87992e-06	1.52593e-05	1.68119e-06	3.08637e-06	9.38632e-06	5.77003e-06	3.04555e-06	1.08705e-06	2.29798e-06	3.633e-06	1.57343e-05	0	4.3482e-06	4.18445e-07	5.61424e-06	5.91848e-07	1.50999e-06	1.51383e-05	4.62545e-06	6.72548e-06	3.19444e-06	1.4766e-06	1.58016e-05	2.29256e-05	2.49942e-06	2.62733e-06	1.47879e-05	7.40193e-06
PWY-7210: pyrimidine deoxyribonucleotides biosynthesis from CTP	0	0.00019963	3.63044e-05	4.10821e-05	9.22206e-07	7.56396e-05	2.16102e-05	1.76651e-05	0	1.6396e-05	0.000147202	2.22978e-05	1.60527e-05	1.98943e-05	5.09772e-05	5.91605e-06	3.86615e-06	5.84952e-05	5.31348e-05	6.37065e-06	2.66102e-06	5.12265e-05	2.86636e-05	0	0.000100506	1.70054e-05	4.23728e-05	2.77609e-05	2.88729e-05	1.02548e-06	9.51012e-06	0.000101956	7.96689e-06	9.25385e-05	0.000104999	0.00019963	1.54964e-05	1.27816e-06	1.26808e-05	7.06094e-05	2.21878e-05	2.59293e-05	2.88188e-05	9.13474e-05	3.08472e-06	1.48447e-05	3.55009e-05	4.46923e-05	6.47363e-05
PWY-6992: 1,5-anhydrofructose degradation	0	2.08576e-05	6.72902e-06	4.31183e-06	1.03394e-05	8.14324e-06	4.58323e-06	5.61088e-06	0	1.30029e-05	4.85522e-06	1.86158e-05	4.20636e-06	5.18283e-06	4.32145e-06	9.69257e-06	6.86437e-06	9.50587e-06	4.44804e-06	1.03571e-05	7.98376e-06	9.8641e-06	9.5878e-06	6.95165e-06	6.17837e-06	1.29852e-05	0	5.55351e-06	4.65806e-06	9.80535e-06	3.68232e-06	2.29957e-06	5.31529e-06	3.27075e-06	3.83846e-06	2.08576e-05	1.37821e-06	5.19959e-06	4.68776e-06	6.65625e-06	1.58007e-05	5.72791e-06	0	7.01888e-06	3.22284e-06	4.9764e-06	6.68291e-06	6.73771e-06	3.61469e-06
PWY-5514: UDP-N-acetyl-D-galactosamine biosynthesis II	0	1.79112e-05	4.36384e-06	3.72135e-06	2.33624e-06	5.60357e-06	2.64331e-06	6.21528e-06	0	8.7474e-06	9.8134e-07	1.03914e-06	5.82979e-06	5.15011e-06	9.35402e-06	9.63983e-07	7.6196e-06	1.18678e-05	4.21809e-06	1.94196e-06	6.21877e-06	6.345e-06	1.27311e-06	1.50637e-06	1.38057e-06	1.18055e-06	4.18295e-06	2.26084e-06	1.82303e-06	1.83619e-06	7.55708e-06	4.15084e-06	8.67735e-06	5.66651e-06	0	8.38799e-06	7.55833e-06	3.61701e-06	3.25123e-06	1.83804e-06	1.0179e-06	6.48982e-06	1.96288e-06	4.37788e-06	1.39723e-06	1.0025e-05	1.10405e-05	3.53987e-06	1.86005e-06
KDO-NAGLIPASYN-PWY: superpathway of (Kdo)2-lipid A biosynthesis	0	1.19078e-05	4.16498e-06	2.59472e-06	5.01832e-06	5.31287e-06	2.96049e-06	3.58108e-06	5.88582e-06	5.51082e-06	2.70495e-06	4.44672e-06	3.05125e-06	2.69393e-06	0	5.06946e-06	2.11995e-06	4.10843e-06	0	5.6734e-06	1.92689e-06	7.03662e-06	6.09289e-06	1.09243e-06	3.23692e-06	4.27183e-06	5.4208e-06	3.76312e-06	1.57027e-06	4.17845e-06	4.33474e-06	7.9849e-06	5.06186e-06	3.38251e-06	4.13086e-06	2.18074e-06	0	3.00006e-06	4.75675e-06	1.19078e-05	1.11085e-05	1.94804e-06	3.92969e-06	8.96998e-06	5.55117e-06	8.12962e-06	2.95839e-06	8.28983e-06	4.76398e-06
PWY-7376: cob(II)yrinate a,c-diamide biosynthesis II (late cobalt incorporation)	0	1.14229e-05	2.8432e-06	2.47101e-06	4.17798e-06	7.20444e-07	1.57339e-06	4.34322e-06	1.14229e-05	0	2.09669e-06	1.08487e-06	4.07104e-06	2.40469e-06	2.1502e-06	1.31885e-06	2.43948e-06	2.10927e-06	3.04536e-06	4.00692e-06	4.21983e-06	7.59707e-06	3.46e-06	2.94933e-06	1.56466e-06	1.56178e-06	0	7.16425e-06	1.54559e-06	9.7472e-07	3.02251e-06	5.37158e-06	0	3.00401e-06	5.1556e-06	2.83432e-06	0	8.61563e-06	1.30887e-06	2.18691e-06	0	3.1129e-07	6.09552e-06	5.87323e-06	7.17372e-06	1.56762e-06	6.52005e-07	1.3392e-06	1.11473e-06
PWY-6748: nitrate reduction VII (denitrification)	0	6.57222e-06	2.26675e-06	1.59581e-06	3.42217e-06	1.34331e-06	1.79751e-06	2.14099e-06	3.31207e-06	4.07078e-06	2.63977e-06	2.03967e-06	1.11289e-06	9.24278e-07	0	3.76722e-06	1.24149e-06	4.61324e-06	1.18618e-06	3.82543e-06	1.66009e-06	4.05972e-06	2.89033e-06	0	2.07741e-06	3.94844e-06	1.67746e-06	2.82758e-06	6.04992e-07	1.92987e-06	1.61822e-06	5.80258e-06	2.29901e-06	0	2.20962e-06	0	3.54872e-07	4.34655e-06	2.72659e-06	6.57222e-06	1.00704e-06	1.41811e-06	2.59104e-06	5.68721e-06	3.2577e-06	9.94435e-07	1.70207e-06	4.94205e-06	1.92257e-06
PWY-5022: 4-aminobutanoate degradation V	0	1.82213e-05	8.84482e-06	5.25936e-06	7.14361e-06	7.19673e-06	9.69215e-06	1.67642e-05	1.49984e-05	3.63374e-06	7.47335e-06	3.8926e-06	1.32067e-05	1.79263e-05	1.70295e-05	1.06438e-05	8.87618e-06	1.56925e-05	1.43511e-05	9.09791e-06	1.68569e-05	1.02625e-05	1.06532e-05	0	9.06355e-06	6.21579e-06	0	1.72451e-05	4.79802e-06	7.58178e-06	6.52895e-06	6.7148e-06	9.83762e-06	1.56417e-05	1.33322e-05	0	1.82213e-05	1.4359e-05	7.17978e-06	7.0669e-06	8.44074e-06	1.34221e-05	0	0	5.96206e-06	5.11234e-06	6.99011e-06	8.65435e-06	6.55045e-06
PWY-822: fructan biosynthesis	0	1.52296e-05	1.7514e-06	2.99862e-06	5.37275e-07	9.10314e-07	2.3977e-07	0	0	3.31702e-07	1.8407e-07	1.61125e-07	8.05117e-07	9.32467e-07	1.29498e-07	1.16625e-06	0	6.55823e-07	2.69876e-06	1.14936e-06	2.22228e-06	2.34685e-06	1.70689e-07	1.3699e-06	7.97783e-07	4.55692e-07	1.52296e-05	8.66192e-07	2.40601e-07	0	5.06611e-07	4.498e-06	8.54087e-07	3.19034e-07	2.17e-06	1.46831e-06	0	2.64659e-06	1.54729e-06	3.32217e-06	4.38534e-07	7.29938e-06	4.46006e-06	1.08386e-06	1.42735e-05	6.75383e-07	6.76457e-07	3.19408e-06	5.24889e-07
GALACTUROCAT-PWY: D-galacturonate degradation I	0	2.5129e-05	3.73642e-06	4.15979e-06	1.47724e-06	3.26149e-06	2.73924e-06	9.02023e-06	2.55955e-06	8.80612e-06	1.04902e-06	2.62536e-06	3.67956e-06	3.43483e-06	0	0	2.37153e-06	9.49793e-07	6.29937e-07	5.20813e-06	1.536e-06	3.65963e-06	1.11805e-06	0	6.50094e-07	2.5129e-05	1.1905e-06	0	2.17201e-06	1.72303e-06	2.37344e-06	5.19565e-06	8.96987e-06	0	0	0	0	8.44431e-06	8.42102e-06	3.1968e-06	2.28713e-06	3.7022e-06	3.87639e-06	2.11398e-06	5.06409e-06	5.53039e-06	9.48851e-06	9.79024e-06	5.75466e-06
PWY-6470: peptidoglycan biosynthesis V (&beta;-lactam resistance)	0	9.41075e-06	2.52976e-06	2.48845e-06	1.53557e-06	1.35448e-06	7.47476e-07	0	5.76713e-06	7.57161e-07	1.08942e-06	0	4.29655e-06	3.80014e-06	3.22001e-06	1.55564e-06	6.52446e-06	0	9.07143e-06	4.58337e-07	4.14202e-06	1.00314e-06	2.04095e-06	3.17348e-06	1.27898e-06	2.32716e-06	0	3.86624e-06	0	0	5.31543e-06	6.95116e-06	0	9.41075e-06	5.77897e-06	2.62586e-06	1.51794e-06	4.18644e-06	1.04937e-06	5.97682e-07	3.1698e-06	5.88762e-07	2.99763e-06	0	2.4622e-06	7.69118e-07	0	1.32151e-06	5.55226e-07
PWY-5392: reductive TCA cycle II	0	3.98982e-05	2.41139e-06	5.62993e-06	1.24257e-06	8.25437e-08	1.40565e-06	0	7.97664e-06	1.23117e-06	2.01562e-06	2.02504e-06	2.48041e-06	3.98982e-05	0	4.99436e-06	2.86868e-06	0	8.80184e-07	1.21747e-06	1.68286e-06	1.50064e-06	3.29332e-06	0	2.68777e-06	4.81455e-07	0	1.94414e-06	2.03408e-06	1.99485e-06	1.30472e-06	2.52692e-07	6.6891e-07	0	8.83132e-07	2.88635e-06	0	2.02873e-07	7.95063e-07	1.90051e-06	5.25934e-06	1.22167e-06	1.3917e-06	0	0	7.67469e-07	2.14041e-06	1.49721e-06	1.10658e-06
PWY-7391: isoprene biosynthesis II (engineered)	0	9.03419e-06	1.70136e-06	1.8709e-06	4.91813e-07	1.64593e-06	1.67429e-06	0	0	9.39812e-07	3.14266e-06	9.57325e-07	2.46697e-06	0	1.74162e-06	3.72481e-06	1.62644e-06	1.64802e-06	9.03419e-06	5.23165e-07	4.7188e-06	3.14213e-06	6.14454e-06	2.8335e-06	9.03773e-07	0	1.42273e-06	1.88657e-06	6.44612e-07	1.07389e-06	0	4.71659e-06	0	2.36705e-06	0	6.02118e-06	1.75549e-06	1.0702e-06	5.72155e-07	0	2.20732e-06	1.45938e-06	0	3.93575e-06	1.27163e-06	5.57898e-07	0	2.4662e-06	1.89334e-06
GALACT-GLUCUROCAT-PWY: superpathway of hexuronide and hexuronate degradation	0	1.32549e-05	2.4619e-06	2.56279e-06	1.51137e-06	2.9934e-06	2.90422e-06	7.71483e-06	0	6.04291e-06	1.02265e-06	2.55436e-06	3.24636e-06	1.9755e-06	0	0	2.06912e-06	0	0	2.88839e-06	1.45566e-06	3.73961e-06	7.48544e-07	0	4.56833e-07	1.32549e-05	0	0	2.05987e-06	1.79098e-06	2.37661e-06	2.49975e-06	8.73967e-06	0	0	0	0	5.18357e-06	5.04085e-06	2.92748e-06	2.11933e-06	4.01604e-06	2.87124e-06	0	4.33854e-06	3.96585e-06	2.36442e-06	3.43236e-06	2.44216e-06
PWY-6731: starch degradation III	0	8.16579e-06	1.1095e-06	1.70671e-06	1.53254e-07	0	6.38054e-07	1.06664e-06	0	8.16579e-06	3.15963e-07	7.41332e-07	0	0	0	0	1.00438e-06	2.64082e-06	1.05953e-06	1.40819e-06	1.94448e-06	4.52832e-06	1.98843e-06	0	5.76403e-07	1.49619e-07	0	3.87949e-07	0	3.9814e-07	4.23143e-07	2.32592e-06	1.0763e-06	2.87289e-07	2.64157e-07	7.07898e-07	0	3.22487e-07	1.33726e-06	0	2.9704e-07	2.41744e-07	5.97447e-06	6.0908e-06	5.81679e-07	1.03008e-06	0	1.79379e-06	0
PWY-7204: pyridoxal 5'-phosphate salvage II (plants)	0	6.90231e-05	7.18631e-06	1.29549e-05	3.1717e-07	1.12374e-07	1.68021e-06	0	0	2.65223e-06	4.81222e-07	1.83199e-06	0	0	2.35068e-05	0	1.18963e-05	0	0	0	1.83689e-05	0	2.71312e-07	0	4.34183e-06	3.3918e-06	1.87638e-05	9.21841e-06	1.68808e-05	0	3.25375e-06	0	1.455e-06	7.64477e-07	5.47846e-06	8.7701e-06	0	3.5523e-06	1.04119e-06	8.03516e-06	1.80864e-05	2.71159e-06	1.33588e-05	2.46386e-05	4.32613e-07	6.90231e-05	4.02605e-05	5.68025e-06	0
PWY-6435: 4-hydroxybenzoate biosynthesis III (plants)	0	5.00561e-06	1.02883e-06	1.23938e-06	3.1522e-07	7.90972e-07	6.75377e-07	0	8.59628e-07	1.67827e-07	1.38766e-06	0	2.04682e-06	0	1.77835e-06	9.49455e-07	1.39788e-06	1.2749e-06	4.73734e-06	2.24309e-07	2.43625e-06	8.17691e-07	2.66934e-06	1.77371e-06	8.34439e-07	0	0	0	1.24028e-06	0	0	3.10253e-06	0	1.66255e-06	0	4.58048e-06	5.84203e-07	5.46664e-07	3.95288e-07	0	2.55288e-06	7.78203e-07	0	5.00561e-06	0	8.90903e-07	0	1.45597e-06	1.04412e-06
PWY66-388: ceramide degradation by &alpha;-oxidation	0	1.88526e-05	3.87565e-06	4.98151e-06	0	2.03804e-06	1.62105e-05	1.70188e-06	3.92275e-06	1.48545e-06	1.68832e-06	0	5.12675e-06	0	0	7.88766e-06	0	0	3.49407e-06	4.80759e-06	0	8.67561e-06	2.62058e-07	4.06647e-06	1.39179e-07	8.27075e-06	0	3.12354e-06	0	0	1.88526e-05	2.35263e-06	3.95833e-06	6.17129e-06	1.64495e-06	0	5.48378e-07	5.22864e-06	0	9.27093e-06	0	5.22954e-06	0	0	3.34494e-06	8.70704e-06	2.69802e-06	2.65851e-06	0
PWY-5677: succinate fermentation to butanoate	0	1.27645e-05	6.17258e-07	1.7982e-06	0	2.99493e-07	0	4.08429e-07	1.20143e-06	0	1.92794e-07	2.2543e-07	1.5241e-06	1.27645e-05	0	6.21723e-07	0	0	5.48609e-07	1.86611e-07	9.08223e-07	1.08767e-06	1.42716e-06	0	5.73372e-07	0	0	1.39128e-06	0	0	7.99221e-07	0	7.14527e-07	0	0	0	3.05136e-07	3.29738e-07	4.31057e-07	6.16815e-07	8.59029e-07	2.62522e-07	0	0	0	3.84536e-07	5.64957e-07	2.16827e-07	5.12324e-07
PWY-7385: 1,3-propanediol biosynthesis (engineered)	0	3.54824e-05	1.99472e-06	5.17328e-06	0	1.71942e-07	0	6.73396e-07	0	2.09845e-06	5.70704e-06	6.37077e-07	1.45743e-06	0	1.45506e-06	0	7.62929e-07	7.93024e-06	0	9.30345e-07	0	1.32424e-06	3.08989e-06	0	1.78312e-06	0	3.31119e-06	0	0	4.55107e-06	0	1.84388e-06	1.64386e-06	8.6112e-06	1.24948e-06	1.05165e-06	0	0	8.64545e-07	0	2.40235e-06	0	0	3.54824e-05	8.01256e-07	4.84334e-06	2.89238e-06	2.3876e-06	1.26632e-06
PWY-5994: palmitate biosynthesis (type I fatty acid synthase)	0	1.07071e-05	2.37967e-06	2.93783e-06	0	4.14406e-06	0	2.38526e-06	0	1.74033e-06	6.72207e-06	0	0	0	2.65795e-06	0	3.52396e-07	0	5.45389e-06	2.41712e-06	7.48547e-06	4.1496e-06	9.12309e-06	1.01784e-05	8.41317e-06	0	0	5.02184e-06	2.81658e-06	0	0	3.18773e-06	0	0	0	1.07071e-05	3.17233e-06	0	3.85841e-06	3.19623e-06	4.81097e-06	2.04387e-06	0	0	1.86405e-06	2.53069e-06	2.66444e-06	4.62507e-06	0
PWY-5845: superpathway of menaquinol-9 biosynthesis	0	3.64007e-05	2.7208e-06	5.69993e-06	3.35498e-06	5.26767e-06	6.98844e-07	0	0	1.21871e-06	0	1.04286e-06	4.74737e-06	2.28899e-06	2.70045e-06	0	3.44294e-06	0	3.64007e-05	6.76308e-07	0	2.47695e-06	8.21815e-06	0	2.70726e-06	4.55824e-07	0	3.23885e-06	8.46967e-06	0	3.36269e-06	4.82343e-06	0	0	0	0	0	1.24889e-06	1.37414e-05	0	0	2.97638e-07	0	1.04468e-05	2.48729e-06	0	0	5.4037e-06	0
PWY-5862: superpathway of demethylmenaquinol-9 biosynthesis	0	2.53516e-05	1.84399e-06	3.93855e-06	2.24339e-06	3.52902e-06	4.66169e-07	0	0	8.13506e-07	0	6.95926e-07	3.18036e-06	1.53002e-06	1.80499e-06	0	2.30259e-06	0	2.53516e-05	4.51149e-07	0	1.6549e-06	5.52399e-06	0	1.80918e-06	3.03994e-07	0	2.16658e-06	5.68451e-06	0	2.24878e-06	3.23276e-06	0	0	0	0	0	8.33395e-07	9.2832e-06	0	0	1.98476e-07	0	7.0595e-06	1.66236e-06	0	0	3.62209e-06	0
[truncated: 90 more rows]
[truncated: 6 more columns]

## Sheet: Table S5
Table S5. Intergroup comparison of the relative abundances of the bacterial taxa and metabolic pathways with the Wilcoxon–Mann–Whitney test.
The unadjusted for multiple comparison p-value are shown. *p-value significant at a FDR < 0.20.
	Mean		SD		Rank	Sum	U	Z	p-value
[truncated: 25 more rows]
